# Supplementary material for: A prometaphase mechanism of securin destruction is essential for meiotic progression in mouse oocytes
Source: Nat Commun. 2021 Jul 14;12:4322. doi: 10.1038/s41467-021-24554-2 (PMC8280194; doi:10.1038/s41467-021-24554-2)
Supplement: Supplementary file 2 — Supplementary Data 1. List of primer names and sequences used. [file 41467_2021_24554_MOESM2_ESM.xlsx]

## Sheet: Sheet1
	Construct name	Amino acid sequence (mutations shown in red and linkers shown in green)	Forward SLIC primer	Reverse SLIC primer	Forward internal crossover primers	Reverse internal crossover primers
	Cyclin B1 FL (Y170A)	MALRVTRNSKINAENKAKINMAGAKRVPTAPAATSKPGLRPRTALGDIGNKVSEQLQAKMPMKKEAKPSATGKVIDKKLPKPLEKVPMLVPVPVSEPVPEPEPEPEPEPVKEEKLSPEPILVDTASPSPMETSGCAPAEEDLCQAFSDVILAVNDVDAEDGADPNLCSEYVKDIYAYLRQLEEEQAVRPKYLLGREVTGNMRAILIDWLVQVQMKFRLLQETMYMTVSIIDRFMQNNCVPKKMLQLVGVTAMFIASKYEEMYPPEIGDFAFVTDNTYTKHQIRQMEMKILRALNFGLGRPLPLHFLRRASKIGEVDVEQHTLAKYLMELTMLDYDMVHFPPSQIAAGAFCLALKILDNGEWTPTLQHYLSYTEESLLPVMQHLAKNVVMVNQGLTKHMT…	caactttggcAGATCTatggcgctccgagtc	ctgagaattcAGATCTcacctttgccacagc	aacctttgtagtgaaGCGgtgaaagatatttat	ataaatatctttcacCGCttcactacaaaggtt
	Cyclin B1 N90	MALRVTRNSKINAENKAKINMAGAKRVPTAPAATSKPGLRPRTALGDIGNKVSEQLQAKMPMKKEAKPSATGKVIDKKLPKPLEKVPMLV	caactttggcAGATCTatggcgctccgagtc	ctgagaattcAGATCTcaccagcataggtac	No internal primers	No internal primers
	Cyclin A2 FL	MLGNSAPGPATREAGSALLALQQTALQEDQENINPEKAAPVQQPRTRAALAVLKSGNPRGLAQQQRPKTRRVAPLKDLPVNDEHVTVPPWKANSKQPAFTIHVDEAEKEAQKKPAESQKIEREDALAFNSAISLPGPRKPLVPLDYPMDGSFESPHTMDMSIILEDEKPVSVNEVPDYHEDIHTYLREMEVKCKPKVGYMKKQPDITNSMRAILVDWLVEVGEEYKLQNETLHLAVNYIDRFLSSMSVLRGKLQLVGTAAMLLASKFEEIYPPEVAEFVYITDDTYTKKQVLRMEHLVLKVLTFDLAAPTVNQFLTQYFLHQQPANCKVESLAMFLGELSLIDADPYLKYLPSVIAGAAFHLALYTVTGQSWPESLIRKTGYTLESLKPCLMDLHQTYL…	caactttggcAGATCTatgttgggcaactct	ctgagaattcAGATCTcagatttagtgtctc	No internal primers	No internal primers
	Securin FL	MATLIYVDKENGEPGTRVVAKDGLKLGSGPSIKALDGRSQVSTPRFGKTFDAPPALPKATRKALGTVNRATEKSVKTKGPLKQKQPSFSAKKMTEKTVKAKSSVPASDDAYPEIEKFFPFNPLDFESFDLPEEHQIAHLPLSGVPLMILDEERELEKLFQLGPPSPVKMPSPPWESNLLQSPSSILSTLDVELPPVCCDIDI	caactttggcAGATCTatggctactctgatc	ctgagaattcAGATCTaatatctatgtcaca	No internal primers	No internal primers
	Securin N101	MATLIYVDKENGEPGTRVVAKDGLKLGSGPSIKALDGRSQVSTPRFGKTFDAPPALPKATRKALGTVNRATEKSVKTKGPLKQKQPSFSAKKMTEKTVKAK	caactttggcAGATCTatggctactctgatc	ctgagaattcAGATCTCttttgctttaacagt	No internal primers	No internal primers
	Securin Δ109-133	MATLIYVDKENGEPGTRVVAKDGLKLGSGPSIKALDGRSQVSTPRFGKTFDAPPALPKATRKALGTVNRATEKSVKTKGPLKQKQPSFSAKKMTEKTVKAKSSVPASDTGSGPTGSGPTGSGPTGSGPTGSGPHQIAHLPLSGVPLMILDEERELEKLFQLGPPSPVKMPSPPWESNLLQSPSSILSTLDVELPPVCCDIDI	caactttggcAGATCTatggctactctgatc	ctgagaattcAGATCTaatatctatgtcaca	gttcctgcctcagatACCGGCAGCGGTCCGACCGGCAGCGGTCCGACCGGCAGCGGTCCGACCGGCAGCGGTCCGACCGGCAGCGGTCCGcaccagattgcgcac	gtgcgcaatctggtgCGGACCGCTGCCGGTCGGACCGCTGCCGGTCGGACCGCTGCCGGTCGGACCGCTGCCGGTCGGACCGCTGCCGGTatctgaggcaggaac
	Securin DAYPEIE-A	MATLIYVDKENGEPGTRVVAKDGLKLGSGPSIKALDGRSQVSTPRFGKTFDAPPALPKATRKALGTVNRATEKSVKTKGPLKQKQPSFSAKKMTEKTVKAKSSVPASDAAAAAAAKFFPFNPLDFESFDLPEEHQIAHLPLSGVPLMILDEERELEKLFQLGPPSPVKMPSPPWESNLLQSPSSILSTLDVELPPVCCDIDI	caactttggcAGATCTatggctactctgatc	ctgagaattcAGATCTaatatctatgtcaca	gttcctgcctcagatGCGGCAGCCGCTGCGGCAGCCaaattctttcccttc	gaagggaaagaatttGGCTGCCGCAGCGGCTGCCGCatctgaggcaggaac
	Securin FFPFNP-A	MATLIYVDKENGEPGTRVVAKDGLKLGSGPSIKALDGRSQVSTPRFGKTFDAPPALPKATRKALGTVNRATEKSVKTKGPLKQKQPSFSAKKMTEKTVKAKSSVPASDDAYPEIEKAAAAAALDFESFDLPEEHQIAHLPLSGVPLMILDEERELEKLFQLGPPSPVKMPSPPWESNLLQSPSSILSTLDVELPPVCCDIDI	caactttggcAGATCTatggctactctgatc	ctgagaattcAGATCTaatatctatgtcaca	ccagaaatagaaaaaGCGGCAGCCGCTGCGGCActagactttgagagt	actctcaaagtctagTGCCGCAGCGGCTGCCGCtttttctatttctgg
	Securin DFESFD-A	MATLIYVDKENGEPGTRVVAKDGLKLGSGPSIKALDGRSQVSTPRFGKTFDAPPALPKATRKALGTVNRATEKSVKTKGPLKQKQPSFSAKKMTEKTVKAKSSVPASDDAYPEIEKFFPFNPLAAAAAALPEEHQIAHLPLSGVPLMILDEERELEKLFQLGPPSPVKMPSPPWESNLLQSPSSILSTLDVELPPVCCDIDI	caactttggcAGATCTatggctactctgatc	ctgagaattcAGATCTaatatctatgtcaca	cccttcaatcctctaGCGGCAGCCGCTGCGGCActgcctgaagagcac	gtgctcttcaggcagTGCCGCAGCGGCTGCCGCtagaggattgaaggg
	Securin FF-A	MATLIYVDKENGEPGTRVVAKDGLKLGSGPSIKALDGRSQVSTPRFGKTFDAPPALPKATRKALGTVNRATEKSVKTKGPLKQKQPSFSAKKMTEKTVKAKSSVPASDDAYPEIEKFFPFNPLDAESADLPEEHQIAHLPLSGVPLMILDEERELEKLFQLGPPSPVKMPSPPWESNLLQSPSSILSTLDVELPPVCCDIDI	caactttggcAGATCTatggctactctgatc	ctgagaattcAGATCTaatatctatgtcaca	ttcaatcctctagacGCGgagagtGCGgacctgcctgaagag	ctcttcaggcaggtcCGCactctcCGCgtctagaggattgaa
	Securin D-box mutant	MATLIYVDKENGEPGTRVVAKDGLKLGSGPSIKALDGRSQVSTPRFGKTFDAPPALPKATAKAAGTVARATEKSVKTKGPLKQKQPSFSAKKMTEKTVKAKSSVPASDDAYPEIEKFFPFNPLDFESFDLPEEHQIAHLPLSGVPLMILDEERELEKLFQLGPPSPVKMPSPPWESNLLQSPSSILSTLDVELPPVCCDIDI	caactttggcAGATCTatggctactctgatc	ctgagaattcAGATCTaatatctatgtcaca	ttacctaaagctactGCGaaggctGCGggaactgtcGCGagagctacagaaaag	cttttctgtagctctCGCgacagttccCGCagccttCGCagtagctttaggtaa
	Securin KEN box mutant	MATLIYVDAAAGEPGTRVVAKDGLKLGSGPSIKALDGRSQVSTPRFGKTFDAPPALPKATRKALGTVNRATEKSVKTKGPLKQKQPSFSAKKMTEKTVKAKSSVPASDDAYPEIEKFFPFNPLDFESFDLPEEHQIAHLPLSGVPLMILDEERELEKLFQLGPPSPVKMPSPPWESNLLQSPSSILSTLDVELPPVCCDIDI	caactttggcAGATCTatggctactctgatctatgttgatGCGGCCGCGggagaaccaggcacc	ctgagaattcAGATCTaatatctatgtcaca	No internal primers	No internal primers
	Securin KEN/D-box mutant	MATLIYVDAAAGEPGTRVVAKDGLKLGSGPSIKALDGRSQVSTPRFGKTFDAPPALPKATAKAAGTVARATEKSVKTKGPLKQKQPSFSAKKMTEKTVKAKSSVPASDDAYPEIEKFFPFNPLDFESFDLPEEHQIAHLPLSGVPLMILDEERELEKLFQLGPPSPVKMPSPPWESNLLQSPSSILSTLDVELPPVCCDIDI	caactttggcAGATCTatggctactctgatctatgttgatGCGGCCGCGggagaaccaggcacc	ctgagaattcAGATCTaatatctatgtcaca	ttacctaaagctactGCGaaggctGCGggaactgtcGCGagagctacagaaaag	cttttctgtagctctCGCgacagttccCGCagccttCGCagtagctttaggtaa
	Securin FL 4A	MATLIYVDKENGEPGTRVVAKDGLKLGSGPAIKALDGRSQVSTPRFGKTFDAPPALPKATRKALGAVNRATEKSVKTKGPLKQKQPAFAAKKMTEKTVKAKSSVPASDDAYPEIEKFFPFNPLDFESFDLPEEHQIAHLPLSGVPLMILDEERELEKLFQLGPPSPVKMPSPPWESNLLQSPSSILSTLDVELPPVCCDIDI	caactttggcAGATCTatggctactctgatc	ctgagaattcAGATCTaatatctatgtcaca	S31A ctggggtctggacctGCGatcaaagccttagat T66A agaaaggctttgggaGCGgtcaacagagctaca S87A and S89A aaacaaaaacagccaGCGtttGCGgccaaaaagatgact	S31A atctaaggctttgatCGCaggtccagaccccag T66A tgtagctctgttgacCGCtcccaaagcctttct S87A and S89A agtcatctttttggcCGCaaaCGCtggctgtttttgttt
	Securin FL 4E	MATLIYVDKENGEPGTRVVAKDGLKLGSGPEIKALDGRSQVSTPRFGKTFDAPPALPKATRKALGEVNRATEKSVKTKGPLKQKQPEFEAKKMTEKTVKAKSSVPASDDAYPEIEKFFPFNPLDFESFDLPEEHQIAHLPLSGVPLMILDEERELEKLFQLGPPSPVKMPSPPWESNLLQSPSSILSTLDVELPPVCCDIDI	caactttggcAGATCTatggctactctgatc	ctgagaattcAGATCTaatatctatgtcaca	S31E ctggggtctggacctGAAatcaaagccttagat T66E agaaaggctttgggaGAAgtcaacagagctaca S87E and S89E aaacaaaaacagccaGAAtttGAAgccaaaaagatgact	S31E atctaaggctttgatTTCaggtccagaccccag T66E tgtagctctgttgacTTCtcccaaagcctttct S87E and S89E agtcatctttttggcTTCaaaTTCtggctgtttttgttt
	Securin FF-A 4A	MATLIYVDKENGEPGTRVVAKDGLKLGSGPAIKALDGRSQVSTPRFGKTFDAPPALPKATRKALGAVNRATEKSVKTKGPLKQKQPAFAAKKMTEKTVKAKSSVPASDDAYPEIEKFFPFNPLDAESADLPEEHQIAHLPLSGVPLMILDEERELEKLFQLGPPSPVKMPSPPWESNLLQSPSSILSTLDVELPPVCCDIDI	caactttggcAGATCTatggctactctgatc	ctgagaattcAGATCTaatatctatgtcaca	S31A ctggggtctggacctGCGatcaaagccttagat T66A agaaaggctttgggaGCGgtcaacagagctaca S87A and S89A aaacaaaaacagccaGCGtttGCGgccaaaaagatgact	S31A atctaaggctttgatCGCaggtccagaccccag T66A tgtagctctgttgacCGCtcccaaagcctttct S87A and S89A agtcatctttttggcCGCaaaCGCtggctgtttttgttt
	Securin FF-A 4E	MATLIYVDKENGEPGTRVVAKDGLKLGSGPEIKALDGRSQVSTPRFGKTFDAPPALPKATRKALGEVNRATEKSVKTKGPLKQKQPEFEAKKMTEKTVKAKSSVPASDDAYPEIEKFFPFNPLDAESADLPEEHQIAHLPLSGVPLMILDEERELEKLFQLGPPSPVKMPSPPWESNLLQSPSSILSTLDVELPPVCCDIDI	caactttggcAGATCTatggctactctgatc	ctgagaattcAGATCTaatatctatgtcaca	S31E ctggggtctggacctGAAatcaaagccttagat T66E agaaaggctttgggaGAAgtcaacagagctaca S87E and S89E aaacaaaaacagccaGAAtttGAAgccaaaaagatgact	S31E atctaaggctttgatTTCaggtccagaccccag T66E tgtagctctgttgacTTCtcccaaagcctttct S87E and S89E agtcatctttttggcTTCaaaTTCtggctgtttttgttt
	Separase-securin FL	MRNFKGVNFATLLCSKEETQQLLPDLKEFLSRSRTDFPSSRTDAERRQICDTILRACTQQLTAKLDCPGHLRSILDLAELACDGYLLSTPQRPPLYLERILFILLRNGSTQGSPDTVLRLAQPLHACLVQNSGEAAPQDYEAVTRGSFSLFWKGAEALLERRAAFSTRLNALSFLVLLEDGSVPCEVPHFASPTACRLVAAYQLYDATGQGLDEADADFLYEVLSRHLIRVLVGEGGSSPGPLSPQRALCLLEITLEHCRRLCWNHHHRQAARAVERARNHLEKTSVAPSLQLCQMGVELLEAVEERPGAVAQLLRKAAAVLINSIEAPSPPLRALYDSCQFFLSGLERGIRRHCGLDAILSLFAFLGGYSSLVRHLREVSEASSKQQQCLLQMHFQGF…	ctgaattctcaGTCGACatgaggaacttcaaaggagtcaacttcgc	attgcgctcctgcGTCGACaatatctgcatcgtaacaaacaggcggc	ggtggaggtagtggaggtggaGGGAGTGGGGGCGGGGGCAGCgctactcttatctttgttgataaggataatgaagaacccg	tccacctccactacctccaccACCACTGCCACCGCCACCgggtgtctgcagagagataggtagg
	Separase sensor	The separase sensor (H2B-mCherry-hScc1(147-467)-EGFP) was a gift from Jan Van Deursen (Nam, H.-J. & van Deursen, J. M. 2014).	caactttggcAGATCTatgcctgaaccggca	ctgagaattcAGATCTcttgtacagctcgtc	No internal primers	No internal primers
