# Supplementary material for: A prometaphase mechanism of securin destruction is essential for meiotic progression in mouse oocytes
Source: Nat Commun. 2021 Jul 14;12:4322. doi: 10.1038/s41467-021-24554-2 (PMC8280194; doi:10.1038/s41467-021-24554-2)
Supplement: Supplementary file 4 — Source Data [file 41467_2021_24554_MOESM4_ESM.zip]

Archive with 7 entries (6 files):
- Source Data/
- Source Data/.DS_Store
- __MACOSX/Source Data/._.DS_Store
- Source Data/Source data - uncropped blots.pdf
- __MACOSX/Source Data/._Source data - uncropped blots.pdf
- Source Data/Source data - destruction traces from individual oocytes.xlsx
- __MACOSX/Source Data/._Source data - destruction traces from individual oocytes.xlsx
