# Supplementary material for: A prometaphase mechanism of securin destruction is essential for meiotic progression in mouse oocytes
Source: Nat Commun. 2021 Jul 14;12:4322. doi: 10.1038/s41467-021-24554-2 (PMC8280194; doi:10.1038/s41467-021-24554-2)
Supplement: Supplementary file 4 — Source Data [file 41467_2021_24554_MOESM4_ESM.zip › Source Data/Source data - destruction traces from individual oocytes.xlsx]

## Sheet: Fig. 1A
	Time range included in figure		Securin FL																													Cyclin B1 FL
	Point of alignment		1	2	3	4	5	6	7	8	9	10	11	12	13	14	15	16	17	18	19	20	21	22	23	24	25	MEAN	STDEV	SEM		1	2	3	4	5	6	7	8	9	10	11	12	13	14	15	16	17	18
																							51.0274					51.0274
																							54.2223					54.2223
																							56.6672					56.6672
		Time in hours relative to PB1 extrusion																					59.2095					59.2095
																							61.2794					61.2794				114.66	90.5242													58.0333
																							62.2619					62.2619				114.136	91.9109													64.2739
		-10		57.1079				54.2698	65.2302														64.2493	50.1146				58.1943	6.48134	1.29627		84.7231	90.9033													19.9966
				58.9568				57.4621	68.7631														66.0267	52.0131				60.6443	6.75197	1.35039		83.9906	91.7277													19.9556
			64.2009	58.8037			71.651	58.34	71.9066		72.3792												68.0366	54.6645				64.9978	7.02873	1.40575		86.6978	91.883													55.2457
		-9.5	67.4665	60.2241	73.1398		73.7428	59.6415	73.641		75.1302												70.5715	57.1686				67.8584	7.0394	1.40788		88.2307	93.2392											77.4907		54.9633
			68.6662	62.2628	76.2826		75.3407	61.2929	75.9654		77.2546												71.1639	56.6448				69.4304	7.66862	1.53372		89.0456	92.2824											91.6644	70.3284	59.9147
			69.9889	63.2852	78.7628		75.4011	64.6019	78.4838		79.3179											57.6362	71.9064	58.7561	59.0525			68.8357	8.52552	1.7051		91.1555	94.1578											4.30787	80.194	63.6519
		-9	72.4644	66.383	80.2169		78.2067	66.7506	80.7452		81.1645											60.9264	73.1288	59.2962	62.132	56.6996	58.3173	68.9563	9.17141	1.83428		91.4027	91.8677											4.17361	5.30277	66.6399
			75.0337	67.8829	82.0053		80.0505	68.9545	81.8705		82.9253											63.7032	74.9138	60.1964	65.1777	57.5528	60.1727	70.803	9.17564	1.83513		92.9826	93.0483						50.6289					57.1667	5.16631	69.1271
			76.3212	69.9216	84.6379		82.2846	70.962	83.397		84.1685											66.375	74.8388	59.8363	67.2927	59.6083	64.6513	72.6381	9.03512	1.80702		93.4685	92.6972						55.3137		107.937			56.7014	68.1087	71.3106	67.88
		-8.5	78.3286	72.0338	86.9364		83.076	73.8781	85.4098		86.197											69.3151	75.6187	60.3601	69.1878	62.1098	66.9706	74.5709	8.99824	1.79965		93.5495	92.6463						2.21894		115.911			62.3819	67.6674	72.8362	76.4175
			79.2942	72.995	87.5403		84.2815	75.64	86.3986	72.2558	86.8964											70.2835	76.7212	60.3764	70.8291	64.1264	69.4338	75.5052	8.5366	1.70732		94.5994	93.3257						2.21118		180.234			66.5185	73.2431	74.4352	47.0856
			82.2028	74.6112	88.3201		86.1166	76.5854	86.6482	75.3578	89.1563	56.7956	66.792	72.0117	67.7153	59.2883	10.1729	56.1509	62.254	60.931	69.4053	70.9952	77.4111	60.982	71.9628	64.6888	71.881	69.1015	15.9586	3.19171		94.5575	93.3969						65.1739	83.3621	177.456	119.549		70.5486	76.6333	76.1382	46.9614
		-8	84.1049	76.5459	90.5893		87.4946	79.0411	88.3806	77.304	90.1995	60.2275	65.9581	75.6516	70.9413	64.0378	64.3947	60.334	65.4971	63.6774	71.9782	73.527	78.2061	61.9476	74.8223	66.1819	73.0166	73.5025	9.59868	1.91974		96.3427	94.3791						64.9068	87.8568	60.4557	128.148		73.4931	80.2132	77.0077	55.6127
			83.824	77.5621	90.6772	57.0501	88.0122	79.9374	88.3123	79.6994	90.9633	62.4935	68.0674	75.2982	71.9633	64.7059	68.3198	64.0919	68.0216	65.8338	75.9587	76.0005	78.9936	61.8494	77.4281	67.7526	74.7601	74.303	9.47244	1.89449		96.3811	94.1705						68.5435	62.08	59.8924	24.6688		75.1111	81.8443	77.9044	55.3267
			86.5161	79.1845	90.3606	60.8033	89.6425	81.9203	89.1496	81.8492	92.5604	64.421	71.7626	79.7685	72.7021	67.7269	72.1685	66.829	70.9961	69.0683	76.8083	76.5372	79.1285	62.144	77.1235	69.5753	77.8631	76.2644	8.95554	1.79111		96.2061	93.8244						71.0093	62.0232	64.0949	24.3596		76.713	83.3369	79.0853	59.928
		-7.5	87.1832	79.0621	90.9469	62.5773	88.9912	83.1604	89.5678	84.0949	92.9638	68.5017	73.2505	78.3285	75.9527	70.3704	73.4062	69.7518	74.2829	71.9385	78.5558	76.3155	80.4635	63.3879	77.2081	70.5449	77.7991	77.5442	8.22095	1.64419		96.7064	95.9033						73.2702	69.9242	67.1709	62.9811	90.8385	78.7778	85.0085	79.5478	63.405
			88.4064	81.1681	91.8734	64.1087	90.1708	84.8425	90.4979	86.9573	94.6187	69.2116	75.5232	80.7227	76.6238	72.8395	75.5256	72.5972	75.1859	75.7558	81.4442	77.2139	80.411	62.8478	79.2217	72.6973	79.6385	79.2041	8.22302	1.6446		96.7303	95.6081						74.1568	69.4484	69.9557	62.2776	100.741	79.456	86.58	80.4735	66.7505
			89.0502	81.3028	92.3014	65.8759	90.8177	84.4987	89.9369	88.7718	95.3527	72.2345	76.259	80.6697	78.5631	74.6405	77.645	73.6024	78.0572	77.9996	81.6748	79.0923	80.741	64.5499	80.7953	72.8718	80.3583	80.3065	7.73241	1.54648		96.3066	96.7023						75.7065	72.8274	72.2595	65.0852	11.6217	80.9074	87.6951	81.4317	69.2171
		-7	89.4481	81.9395	92.5007	68.4088	91.8399	85.7266	90.6387	89.9874	96.3777	74.3407	78.0412	84.2124	80.1638	76.9644	78.7131	76.0767	79.1883	83.1864	83.4587	81.0057	81.4909	65.4664	81.9459	76.5367	81.11	81.9508	7.29383	1.45877		95.9624	95.659						76.5668	75.2695	73.3291	67.694	11.4425	82.0463	88.8699	81.7986	71.0094
			89.4481	83.0476	92.6884	70.7264	91.1757	86.85	91.4953	91.9696	96.3645	77.3729	78.4173	84.5216	82.571	78.3733	80.8325	76.9195	81.8409	82.946	82.8034	81.2857	82.3384	64.7954	82.9272	78.0105	82.4216	82.8857	7.00685	1.40137		96.4541	97.4275						77.573	77.8189	74.6772	69.795	64.9226	82.0116	89.4584	82.9718	72.6472
			90.0099	83.6231	91.9378	72.8422	92.599	88.262	91.858	92.9816	97.1052	78.4871	80.412	83.6293	82.8726	80.6536	79.688	78.7056	82.7064	85.911	86.068	83.0125	82.6384	65.4828	84.1455	78.631	83.8932	83.9262	6.82084	1.36417		96.9096	97.799						78.7407	79.2211	77.1835	72.0946	64.4646	82.4051	90.6333	82.8217	74.571
		-6.5	90.8937	83.917	93.5796	73.9053	93.1704	88.0656	91.7385	92.7181	97.7813	80.2783	82.5049	84.3272	83.359	81.5251	81.3581	79.6799	83.6031	88.2422	85.6675	84.2375	83.0733	66.8903	85.3469	80.8028	86.0045	84.9068	6.53867	1.30773		97.5582	97.8906	91.0428					80.0621	80.4168	77.3861	71.8202	68.5243	83.7153	91.0917	83	76.2516
			90.7883	84.3088	93.0812	75.946	93.7182	88.4339	92.0308	94.5625	98.0525	80.9036	81.344	85.8203	84.0793	84.4154	81.3242	82.4093	84.5748	90.5806	87.0388	84.6809	83.3283	67.234	86.0575	80.7446	84.389	85.5939	6.44633	1.28927		96.9971	97.9237	90.8342		88.8874			80.441	81.6084	80.019	73.3407	71.8053	84.7454	92.0512	84.2628	77.8476
			91.514	84.9516	93.7965	76.592	93.5931	88.1208	92.3113	94.826	98.3434	82.9674	81.622	86.9865	84.541	83.9361	82.6721	82.7264	84.6966	90.3985	86.2257	86.3143	83.9733	68.0196	86.4975	80.8997	86.0845	86.1044	6.27546	1.25509		96.6298	99.7481	91.1373		89.1191			81.5	83.3116	81.0759	74.9685	75.5221	84.4931	93.2068	84.5674	79.7171
		-6	91.2799	87.1066	93.3627	77.0022	93.1661	89.1645	92.9342	95.1195	97.788	83.9171	83.4042	88.6297	84.3194	85.6354	83.1723	84.6826	86.3026	91.6442	86.699	86.1393	84.9783	69.1326	86.0406	84.3126	86.6603	86.9038	5.87154	1.17431		97.8879	99.4377	91.4884		89.8652			81.7547	84.28	80.7405	75.5647	77.8097	85.0417	92.7932	84.9795	81.2871
			90.958	88.9678	93.4565	78.807	92.9785	90.7238	94.6132	96.0656	97.9086	86.5592	83.4859	87.8788	87.1268	87.7415	84.0793	85.2625	87.9648	92.2051	88.301	87.026	86.1032	69.8363	87.8342	81.9275	87.9239	87.8294	5.7653	1.15306		98.4577	97.3282	91.4403		90.377			83.1972	85.2189	81.8418	77.347	79.5708	86.1991	93.8785	85.5384	82.4499
			92.4094	88.9923	93.3802	79.6548	93.1855	90.3555	93.8175	96.4369	97.6739	86.1596	86.38	88.7004	85.8277	86.2455	84.037	85.6878	87.5992	92.8535	89.0777	88.2394	87.1831	69.9345	87.0558	82.2765	87.2521	88.0166	5.67003	1.13401		98.7925	99.0865	92.2496	94.1856	89.8285			84.3494	86.3958	82.2342	79.0662	80.5088	86.5926	93.742	86.3754	83.7453	68.1967
		-5.5	93.8959	88.8698	93.3333	80.8614	93.7074	90.3309	94.2761	96.2692	98.3385	86.5592	85.448	89.8224	86.191	88.3951	85.6222	87.3734	87.9773	93.5966	89.0655	88.2511	88.7656	71.0802	88.5618	82.005	87.1241	88.6288	5.53584	1.10717		99.3753	100.023	92.8984	93.543	90.8351			83.8183	87.3747	83.9241	79.1672	83.2013	87.2338	94.0277	87.3422	85.5292	69.3206
			93.6384	89.8494	93.6265	81.5109	93.3581	92.4059	94.6666	97.1914	96.9465	87.5887	87.0013	90.485	87.1822	91.358	86.7243	89.059	88.0179	95.3887	88.3981	88.6711	89.433	71.9967	87.7496	82.451	88.6436	89.3337	5.35514	1.07103		98.6558	97.972	94.4314	92.8866	91.7277			85.2438	88.2316	83.8924	80.1262	83.9535	88.912	94.8934	88.2952	85.7265	68.0041
			93.2171	91.4657	93.6265	83.1243	92.8966	92.9953	95.7247	97.5807	97.2077	89.4175	87.6717	91.6424	87.6439	90.6173	88.3011	88.711	89.4645	93.9972	89.4539	89.7912	90.573	72.2586	89.4078	82.6062	89.4754	89.9548	5.15732	1.03146		99.0513	99.1349	95.4545	93.6976	92.1898			85.2733	89.5368	84.4557	80.9274	85.1394	88.1458	95.4691	88.8131	87.4113	69.1773
		-5	94.844	91.8024	93.134	82.4406	93.5953	93.1119	96.7263	98.5628	97.8789	90.7292	89.4212	92.358	89.4478	90.3704	87.5466	88.5332	89.7425	93.6548	90.267	90.5495	90.753	73.3061	90.1015	81.0937	90.8509	90.4329	5.32446	1.06489		100.042	97.883	96.0731	93.7388	93.6649			85.7547	90.5221	86.2532	82.4511	86.5022	89.5185	95.2367	89.2628	88.7871	69.0712
			95.1835	92.7391	93.0636	84.1634	94.9064	93.5846	97.0794	97.8083	98.1136	92.5673	89.6501	93.8687	89.9341	91.663	88.1146	88.9121	91.2516	94.1284	92.5121	90.9462	92.0654	75.4337	89.5601	80.2211	90.8989	91.1348	5.11349	1.0227		98.7701	101.176	97.0909	94.811	94.267			87.0916	90.3874	86.6266	82.7066	87.0487	90.1759	96.548	89.9957	89.2056	68.3204	82.0699
			95.002	93.9696	94.9282	85.0214	95.0035	95.2606	97.5647	96.9699	99.2726	92.7977	90.2551	93.6655	90.0634	92.8976	88.2757	89.492	91.4985	96.3648	92.0388	91.8096	92.3129	76.0884	91.1506	81.2682	91.3148	91.7714	5.07126	1.01425		98.9161	99.0763	97.1533	95.3643	94.4791			87.9457	91.3011	86.5696	83.4795	87.4757	90.4606	96.4712	90.5384	90.5574	68.7167	83.4279
		-4.5	96.1901	93.486	94.3242	86.7441	95.8208	95.1808	97.8496	97.9101	99.2279	93.9401	91.416	94.5048	90.3528	93.1736	90.1662	91.0152	92.0265	95.9642	92.9005	92.2763	94.3753	77.2504	90.1692	82.548	92.2425	92.4422	4.76688	0.953376		98.8988	98.9313	97.6845	95.6701	95.1479			87.8944	91.9516	89.2342	85.8013	88.7412	91.4352	96.8913	90.7713	92.5866	69.4851	81.7619
			96.5939	95.6838	95.9484	86.8467	97.285	97.6426	99.6171	97.8981	99.137	94.4149	93.2309	96.1481	91.898	94.902	90.6833	90.4199	92.817	96.7728	93.7864	92.0196	94.8328	78.5106	91.7259	81.0355	93.1062	93.3183	5.05079	1.01016		98.684	102.908	98.5561	96.9038	96.0445			90.1102	92.68	88.2848	86.429	90.2677	91.331	97.6908	92.337	92.6639	71.9974	82.8178
			95.9209	96.9634	95.2389	87.4483	97.2397	97.8452	100	98.2095	98.1864	95.1201	92.724	96.74	91.738	95.7008	92.7433	92.3142	93.3981	96.8092	93.7985	92.9996	96.1077	79.689	91.3536	82.0438	93.3941	93.7491	4.75905	0.951811		98.3247	98.542	98.2834	98.0103	97.1021			90.8851	93.5389	89.7658	86.7571	90.1748	92.162	97.8891	92.5734	93.7745	74.4644	83.0981
		-4	97.542	95.892	95.28	88.067	98.8937	97.0164	99.2587	97.3831	100	95.6514	94.4408	97.1729	93.468	96.8482	92.7179	92.9869	94.1698	96.1754	94.8665	94.5631	97.7876	80.6383	92.6734	83.0134	93.5221	94.4011	4.57596	0.915192		98.0774	101.941	98.025	98.1753	97.6597		93.3738	92.0978	94.7747	90.6962	89.9811	92.1128	93.0949	98.2537	94.0572	94.9614	76.7253	81.8399
			98.8939	97.5144	97.3732	89.4138	99.1892	97.9557	99.52	96.7004	99.9058	98.4956	93.9339	97.7295	94.8532	96.4561	93.7097	92.8864	96.4788	97.6397	96.5291	96.3832	98.5901	81.6367	95.0423	85.5342	96.3372	95.5481	4.32931	0.865862		97.6038	101.066	98.5686	98.3952	97.788		94.3229	93.2158	94.6695	90.6962	89.4984	93.5111	94.7292	98.7207	95.0324	96.1326	79.4735	81.8845
			97.2845	97.3613	99.0794	91.4715	98.3546	97.925	98.5184	96.5447	98.9783	98.1148	96.0268	99.1342	95.1671	97.1532	95.8206	93.7524	96.3444	98.1059	96.4927	96.0915	98.8151	84.6645	94.9239	87.4346	96.4651	96.001	3.50963	0.701926		96.658	99.7812	98.0642	99.2887	99.3469		95.0208	94.1258	95.7895	91.6835	91.1041	93.8319	95.2639	98.8422	96.2176	97.0157	81.4467	82.833
		-3.5	98.0394	97.9491	97.2911	91.075	99.2064	99.8281	98.9984	96.8441	98.937	100	95.6181	99.1784	96.4539	98.2135	95.295	94.7653	97.2349	98.1715	97.7913	96.5232	100	85.761	95.6853	89.1216	96.4171	96.5759	3.41791	0.683583		95.7657	99.7659	97.2424	100.271	98.1073		95.7861	95.4348	96.7747	91.8228	92.5174	94.8562	95.963	98.7996	97.6288	97.9979	83.3008	85.1005
			98.0219	99.5225	98.1413	91.5262	98.9196	98.8029	97.4101	97.0298	98.3038	98.8482	97.8417	99.7703	96.2876	99.971	95.6765	97.0463	96.5069	99.9272	97.7063	97.6432	99.5575	85.8429	95.4484	91.3903	97.9047	97.0019	3.20028	0.640056		93.9826	100.204	98.7094	100.01	97.6492		97.0633	96.3851	97.0253	93.1329	92.7603	96.5133	96.6551	99.9765	98.2227	98.7662	86.0163	87.464
			98.5018	99.9082	98.0299	92.7841	99.269	100	94.4799	97.1795	98.3104	99.6897	97.9562	100	97.0572	99.0559	97.3466	97.3324	97.0287	99.2059	97.6699	97.1065	97.7726	89.3781	95.313	92.0496	97.9367	97.2145	2.61806	0.523613		92.3196	98.8906	100.169	99.6529	99.2081	99.6692	98.2949	96.7873	97.9958	93.4177	94.2429	95.4912	97.6412	99.3134	99.459	99.882	89.2894	91.197
		-3	98.215	100	98.886	94.213	100	99.7974	88.8616	99.3533	98.3583	99.4076	100.85	97.2347	97.5743	100	98.3723	98.067	98.8158	100	97.2694	97.4915	95.6352	91.1784	97.1235	94.1051	98.4485	97.5703	2.85772	0.571543		89.5141	98.3003	99.1729	100.715	100.098	100.225	99.2129	96.7376	98.1579	94.6709	94.6025	97.458	99.0324	100.041	99.4846	100.098	90.4853	94.1905
			100	99.3878	99.6541	95.6999	99.8771	99.4905	83.0972	99.0718	98.0459	98.8576	98.7083	95.2381	97.6051	98.6783	98.8216	98.3067	99.4938	98.492	99.551	97.8532	91.3004	92.5041	98.0541	96.6841	100	97.3789	3.704	0.740801		87.2408	96.5089	98.795	99.4433	99.1257	100.221	99.7799	99.1615	99.2126	97.1076	96.0442	98.1482	99.0301	99.6311	99.9087	99.7192	94.7335	96.0865
			98.531	96.2104	100	97.1048	98.9476	99.2019	73.848	100	96.0669	99.1209	100	90.2465	98.9842	97.6471	98.8132	99.1495	100	98.8198	99.5388	98.7749	86.3357	94.0426	96.9543	95.0747	99.8241	96.5295	5.73153	1.14631		85.2155	94.3944	96.8396	98.6632	97.8822	100.03	100.073	99.0714	99.7516	96.9114	97.1041	98.1659	99.7454	100.092	100.044	99.8361	96.4603	97.4635
		-2.5	99.1982	93.3697	98.3172	97.7576	98.7924	98.1828	65.6046	100.138	95.3362	98.646	98.5121	81.774	100	96.7466	97.6178	100	99.3158	98.5867	99.6117	99.6733	79.8935	97.5777	98.6971	97.8088	99.968	95.645	8.06161	1.61232		82.4982	93.7506	94.9269	99.9622	95.7369	98.9226	100.097	100.106	100.069	97.962	98.9621	99.2876	99.2037	100.158	98.5828	98.2265	97.7532	98.7617
			96.4769	89.5494	97.4025	98.6088	96.017	96.3902	56.9431	99.1017	91.9388	96.4882	99.1825	72.0117	99.686	96.122	98.9403	99.7603	98.1878	99.4391	99.7209	100	72.0789	98.8052	98.7648	99.1468	99.7921	94.0222	10.7726	2.15453		80.3348	90.9135	92.0089	100.34	93.2788	97.4532	99.0997	99.5481	99.68	99.5823	100.085	99.4071	100.012	99.1748	96.9616	96.9791	97.2005	100.149
			96.6758	83.0721	93.6206	100	93.7656	95.015	48.529	99.9102	88.6257	93.7286	95.0458	62.3023	99.5814	95.8606	100	99.9768	96.3726	97.9238	100	99.0433	64.9093	99.198	97.2758	100	98.5765	91.9603	13.4271	2.68542		79.2039	87.3079	88.2531	98.0344	90.6204	95.206	97.513	98.5668	99.9074	101.177	99.2618	100.137	98.2523	99.2793	93.1783	94.5772	98.7378	97.7923
		-2	93.3868	78.9274	88.8127	99.6958	87.7836	92.2586	39.4227	97.8442	83.3452	89.5303	93.7868	48.8824	97.3342	92.215	99.3896	99.9381	94.2761	97.1443	99.6238	97.6549	59.2245	100	100	98.3711	97.1369	89.0394	16.2273	3.24547		76.2834	84.4122	84.287	94.488	86.5419	91.4594	94.9605	95.9565	98.48	99.8987	98.1703	99.7323	96.1181	96.7953	89.9881	90.5699	100.021	96.6652
			89.0911	70.6808	81.1785	98.1542	79.2224	86.9851	29.4588	96.7663	76.7553	83.8842	87.1812	35.1621	94.0282	88.0465	98.4317	98.4304	88.499	93.582	97.2816	95.4848	55.6997	98.2324	97.5973	96.9944	94.9456	84.4709	18.7684	3.75369		72.5907	81.341	79.7861	89.5498	82.6859	87.3346	91.8567	92.9984	96.0737	100.462	96.9022	98.854	93.7894	95.3369	85.8046	86.1868	96.2255	94.1288
			81.6176	65.4402	70.8942	96.9202	68.343	80.8705	20.2724	93.4906	68.957	78.1722	82.1942	20.7174	87.6439	85.8533	98.2706	95.8092	81.0536	88.621	93.3859	92.0546	52.6624	96.7594	97.3942	95.6758	89.9552	79.3211	21.267	4.2534		68.2242	75.3842	74.7629	83.9553	78.7003	82.5031	87.2285	88.8137	92.1263	97.4873	94.9968	97.3363	90.2778	93.6311	81.4087	80.4395	96.0183	90.163
		-1.5	70.1293	56.9977	58.7276	92.9721	55.9411	71.2751	12.2328	89.185	59.2772	71.5763	73.3486	12.8633	82.7864	78.228	94.1082	91.425	71.6709	85.1315	87.1359	85.3226	50.93	92.4877	92.132	92.6895	83.2694	72.4737	22.4074	4.48149		64.927	72.3766	69.3761	77.5498	74.5589	77.0087	82.622	82.5248	85.7621	95.4684	88.5331	93.6416	85.5972	89.0832	76.8294	75.5418	92.6747	86.1981
			58.9864	47.4164	45.2829	87.92	44.3349	61.0166	7.66203	81.3462	50.1116	64.1625	64.7973	9.6475	76.0451	69.7894	88.6402	84.9532	59.3326	78.2472	76.3714	76.9922	48.5901	84.108	86.1421	88.5592	74.7761	64.6092	22.2245	4.44491		62.4505	65.3791	64.5579	69.9278	70.2029	71.201	77.5202	75.7671	77.2926	88.8418	82.0126	86.2367	79.5856	84.4115	72.8874	69.4457	88.9384	82.0423
			47.5683	37.3026	33.8024	81.6886	31.2904	50.3223	6.4588	72.3157	39.1191	53.8668	58.0281	9.72701	64.4955	61.8155	79.7304	76.5638	44.6916	70.7802	65.7524	67.0867	45.8152	73.6661	78.6802	85.1852	62.7159	55.9388	21.267	4.2534		59.5466	61.4987	59.1996	63.354	66.1204	65.7216	71.7186	70.5916	67.6295	80.5696	73.4826	78.4934	74.1088	78.2836	69.3157	63.6106	87.712	79.2046
		-1	35.3075	28.0274	22.316	71.8134	20.0142	40.9479	5.60439	59.3149	28.7384	44.4878	48.5121	9.13508	54.6882	49.8911	69.0912	66.7517	31.6222	59.9621	49.8544	54.6494	42.6504	60.4419	70.3215	78.8443	48.8164	46.0722	19.6678	3.93356		56.8098	58.9873	54.426	56.1821	61.9529	60.1423	65.9128	64.5171	57.9411	68.8734	66.1767	69.2633	67.4236	71.8209	65.8456	57.9019	83.4647	73.11
			26.2012	19.5482	11.9203	59.518	12.2035	30.7876	5.70359	47.5178	19.0206	33.0873	39.3885	10.5045	42.2459	36.7466	56.7735	57.4809	19.3026	48.0367	36.4442	41.9554	39.268	48.6907	59.5601	70.0019	35.3807	36.2915	17.5297	3.50594		54.2379	54.3664	49.7005	48.1993	58.4935	50.6055	60.0883	59.0854	46.1705	58.1456	58.4101	58.115	60.3889	61.9062	62.7474	53.4415	78.9344	69.3932
			18.2361	14.7606	7.28819	46.2417	8.11265	23.6294	5.87213	34.4033	11.3743	23.4733	32.4232	11.6176	29.4835	24.6042	43.1333	42.1867	11.5385	34.3265	23.4951	28.1297	30.696	36.2684	44.1455	59.2205	22.0729	26.6693	13.9039	2.78079		52.3623	51.9669	46.2941	41.2646	54.572	46.623	54.3676	51.014	42.9474	49.6456	48.5584	51.0841	53.8449	53.6631	59.6237	48.0741	72.1558	62.3863
		-0.5	11.0318	12.3975	5.87511	31.4442	7.58863	17.2202	6.52921	22.5822	7.77853	15.7162	26.308	13.7203	18.5003	16.8918	28.6538	29.5755	8.10785	21.8766	14.8422	16.8125	22.2889	24.0426	24.9915	41.3613	10.1887	18.253	9.01043	1.80209		50.3427	47.7328	43.0107	37.0687	52.2382	42.6754	48.6532	47.4798	39.1432	43.8924	44.224	46.0398	45.9769	48.7676	53.1997	43.1096	66.9582	57.4597
			7.37988	10.8424	5.59953	19.207	7.14008	12.8614	8.31271	14.444	6.89239	10.3192	19.8169	17.3955	10.8047	12.549	18.3028	16.8716	6.72686	13.6228	11.2985	11.6322	14.5043	14.9427	10.0338	23.4826	1.67946	12.2665	5.12466	1.02493		50.3196	44.7913	40.4581	34.6151	50.0183	40.206	44.6573	43.4503	36.2232	40.9177	40.8864	43.135	40.838	45.3092	48.2875	41.3706	61.2707	55.4231
			6.11576	11.5526	5.66989	10.3264	7.20909	12.6895	11.6642	10.845	6.31375	8.16605	15.2878	22.2193	7.56634	11.1402	12.4788	10.7864	6.77061	10.585	11.4442	11.1656	9.48703	11.7676	6.51438	9.05565	-0.431862	9.85557	4.09276	0.818551		47.6869	43.5344	38.1961	33.0722	48.0654	38.3758	41.812	40.368	34.0316	37.9051	39.1987	40.7478	38.0764	43.3198	47.0836	39.1649	59.0456	54.0489
		PB1 extrusion	6.56054	11.5097	6.61976	7.66023	7.84309	12.5606	16.0707	9.0724	6.24101	6.88731	12.4428	29.2164	6.93837	12.5054	10.7579	9.92036	6.70812	9.3174	11.1529	11.2822	8.27959	10.0655	6.31134	5.56525	-0.335893	9.64612	5.20189	1.04038		46.5141	43.4377	36.7398	32.0137	46.5262	37.7391	39.5919	39.6071	33.8905	37.3608	38.4038	39.6504	37.669	43.1514	46.1468	38.5428	57.1105	53.9301
			7.09896	12.4464	7.67517	7.08939	8.48572	12.2598	20.5839	9.15025	6.58819	6.90612	13.015	36.8937	6.82756	12.244	10.0966	9.44096	7.0518	10.1333	11.7112	11.2472	8.19709	9.91817	4.50085	5.52647	0.495841	10.2234	6.68706	1.33741		48.0484	42.6921	35.3476	32.9175	45.233	38.3283	39.0363	40.2252	34.8421	39.0253	38.9054	40.7434	38.9282	43.9872	46.2961	38.9395	57.7859	54.8396
			6.90583	13.6892	9.72735	6.87404	9.63081	13.1623	24.8133	8.66519	6.84445	7.31512	13.571	43.6346	7.04303	11.4597	9.92709	9.76572	8.0235	9.95848	12.4636	12.4956	8.45208	10.3601	6.61591	4.34361	-0.735765	11.0002	8.13671	1.62734		46.4295	42.9288	34.533	34.9485	44.5131	40.1386	38.7902	42.441	37.0147	42.2025	40.6845	43.5111	41.5139	46.919	47.6237	41.2829	58.7353	58.0803
		0.5	7.28624	16.1198	11.7502	7.2227	12.2423	14.6786	28.7825	9.77903	7.5603	7.69592	15.3695	52.381	7.09844	13.3769	9.87623	10.1833	9.89502	11.4592	15.0971	14.1757	9.59952	13.6498	7.9357	5.25499	-0.271913	12.7279	9.78251	1.9565		48.0629	43.3868	34.2406	37.5739	43.9241	42.8527		46.1071	39.7789	47.4557	43.9148	47.615	47.088	50.194	50.4821	44.2401	62.2896	62.0984
			8.7669	21.9114	15.8135	7.7867	15.2937	17.8218	31.8695	11.0066	9.44996	8.91825	17.7567	58.9628	8.08348	14.5098	11.4022	9.88943	13.9318	12.7996	16.7354	16.9525	12.0669	17.1522	11.1844	6.84506	0.0799744	15.0796	10.9406	2.18811		48.8228	44.1934	34.1551	40.7354	43.445	45.7291		51.8494	42.7768	53.3734	47.4227	52.4137	53.7384	55.4925	54.2039	47.4697	64.9588	66.6543
			10.6572	29.7049	20.3459	8.66519	19.2336	22.5919	34.2599	12.9289	12.2853	11.3394	21.5827	63.0621	9.46869	17.923	12.0125	10.7786	20.1025	15.6771	20.5461	23.6962	15.5992	24.4354	16.8359	9.98643	2.15931	18.6351	11.6902	2.33804		49.6804	44.8041	34.9127	44.2062	43.1911	49.5493		58.1957	46.4589	60.5063	53.3722	58.7102	60.7801	60.7186	58.2884	52.071	70.3223	70.6876
		1	13.6654	38.2331	25.3357	10.7776	23.7794	29.5844	36.9213	15.995	16.339	14.6679	26.3734	66.5253	10.7246	21.9172	14.7338	11.9153	27.951	20.3468	26.2136	30.9415	20.129	36.3011	25.5499	13.2054	5.45425	23.3432	12.6178	2.52356		50.731	45.9796	35.7843	47.9759	43.4293	53.2959		63.8991	50.1874	66.6013	58.5394	64.3761	68.3264	66.4222	62.651	56.4916	73.9002	75.7453
			18.0956	46.5654	29.6159	13.6113	27.577	36.7364	37.8803	19.9593	20.3349	19.6324	32.1452	69.1227	13.0887	28.5113	16.37	13.7555	36.3869	26.7429	32.4757	39.237	25.6187	50.5565	34.0609	20.128	10.2047	28.7365	13.5762	2.71523		51.5213	47.0356	36.5472	50.9897	44.0092	56.6617		71.1289	53.6189	72.4747	61.7792	69.385	73.8241	71.9936	66.3063	59.572	79.8577	78.0927
			22.561	54.2549	33.3392	17.2996	31.6549	42.8756	38.4136	24.0314	24.3474	25.2927	40.7946	70.6069	17.3613	37.9956	20.117	15.6654	44.3104	33.6272	39.1019	48.7924	31.3634	63.7807	44.5347	25.6932	15.563	34.5351	14.6606	2.93212		52.3413	47.2646	37.4635	54.1821	44.1348			76.5047	57.5326	78.481	67.5016	74.1173	80.5139	76.42	70.0546	63.7443	83.6056	82.8216
		1.5	27.0732	61.3506	37.5198	22.3586	34.0421	50.9608	39.2339	28.2232	27.6324	30.3982	48.8882	71.5523	21.6955	46.565	24.1268	18.2634	51.0592	40.3147	46.1165	56.3061	37.5806	77.1849	52.8257	33.2752	22.5848	40.2853	15.7887	3.15774		53.0022	48.6768	37.9643	57.0069	44.5353			81.5264	61.0147	83.3354	71.2902	80.1593	85.6065	80.7441	73.0444	66.9802	86.6474	85.2877
			30.6315	66.2973	38.3348	27.3013	36.3193	55.958	39.5176	31.8342	30.4065	36.0162	58.9438	69.2994	26.6269	53.4786	28.2977	21.5263	59.0733	47.9202	51.7233	63.8315	42.8679	86.9231	61.3367	39.2088	28.3749	45.282	16.6807	3.33613		54.1482	50.0178	38.9537	60.1615	44.6859			85.3245	64.4884	87.4367	75.3186	84.3805	90.2106	84.4307	74.8072	69.9353	90.7996	89.9054
			34.7457	71.6665	40.1407	31.4374	38.3917	60.4089	39.9923	35.2536	32.5177	40.44	63.9634	69.7676	30.8933	59.1431	32.2482	24.712	63.5193	54.6368	56.2743	69.7935	47.1801	96.2029	67.9526	44.8904	35.2047	49.6551	17.5986	3.51972		55.3362	50.7583	40.205	63.1684	45.3128			89.5652	67.4021	92.3924	78.2618	87.2765	94.0856	87.9446	77.0853	72.0553	92.2176	90.5412
		2	37.1335	76.7663	41.2606	35.0538	39.2198	65.314	39.7011	37.8945	34.1313	44.5442	68.8849	67.9389	35.4553	63.297	37.4364	28.4543	68.7152	60.1442	58.6408	74.0287	51.1549	102.946	73.6887	48.982	40.8829	53.2668	18.3074	3.66148		56.2003	50.715	40.246	65.2165	46.0785			92.7158	70.2189	94.557	81.9432	91.4049	98.5417	91.6247	78.0828	73.215	94.818	94.162
			39.1058	79.2029	41.1551	38.0448	40.0759	68.1871	39.6051	39.6132	35.1018	48.2723	73.9372	66.7108	39.6355	65.4031	42.9807	31.5395	72.6801	66.5331	60.3519	76.1521	53.1723	106.318	77.8173	52.0652	46.5611	56.0089	18.5939	3.71877		57.1829	52.2977	40.6417	67.3436	45.7382		0	94.7531	72.8042	98.4494	85.2681	95.3296	101.468	94.4947	79.1032	75.4478	97.6798	96.8078
			40.3406	81.0518	40.6802	39.9419	40.6905	69.2922	39.2595	40.4994	35.315	51.7747	76.4225	64.6347	41.8457	65.7081	47.3126	33.2792	72.4333	68.5947	61.0437	77.0505	56.2322	107.267	79.154	54.3145	49.7921	57.3572	18.459	3.6918		57.5806	52.9949	41.221	69.1134	46.1518			96.6801	75.36	100.525	88.183	97.6128	103.333	97.8358	79.465	76.3706	103.006	98.3293
		2.5	40.9259	81.8783	40.1935	41.7296	40.6215	71.2137	38.8211	41.2719	35.2291	53.6693	77.0765	61.6574	44.7331	65.8678	49.7287	35.4674	71.9928	73.3809	60.2791	75.6621	57.7996	109.247	79.3401	56.8935	53.231	58.3164	18.4267	3.68535		58.6479	53.7125	41.6043	71.055	46.4503			99.8975	77.2105	103.677	89	101.082	105.141	97.2708	79.9974	77.6378	102.743	100.841
			40.961	82.7905	39.3843	42.7312	40.2592	70.213	38.8563	43.3619	35.0637	54.2946	77.894	58.8391	46.0444	64.6623	54.2811	37.5938	69.7588	77.4241	61.7718	74.8571	58.8946	107.66	78.1726	55.9434	54.4306	58.6457	18.0016	3.60032		59.3868	54.3842	42.4135	72.9107	46.5537			101.989	79.1053	105.335	91.6341	102.788	107.859	99.8443	80.4582	78.2453	104.826	100.314
			40.5571	80.611	38.2586	42.9363	39.8689	69.2922	38.3102	43.0205	34.8405	56.8944	76.3734	57.938	47.7129	63.4568	55.0695	38.8232	68.0185	78.6989	60.8859	72.6403	59.247	105.286	77.3266	57.0487	54.7345	58.314	17.3916	3.47833		59.598	54.8804	42.7023	72.9519	46.9254			104.346	80.9621	107.481	93.0032	104.909	109.028	102.776	80.3968	78.7213	106.783	101.401
		3	40.3289	79.5212	37.6312	42.7619	39.3449	67.3399	37.764	43.3798	34.4719	56.6311	76.2426	55.9943	46.9495	62.0189	55.5358	40.0062	66.6687	79.7698	59.1505	70.6335	58.5421	102.275	74.4839	56.2342	54.9904	57.5468	16.821	3.3642		60.0904	54.631	42.7398	73.2955	46.8102			105.469	82.4316	108.937	95.0694	107.257	109.63	104.049	80.616	79.7526	110.003	102.327
			39.8724	77.6234	36.3119	43.3943	38.7238	65.093	37.4675	43.0385	33.9428	56.2268	76.1445	53.5913	46.9495	59.2157	56.6802	39.4263	63.9755	80.5493	57.9369	67.11	58.2646	99.4763	72.8257	56.273	53.9987	56.5645	16.3304	3.26608		60.9617	55.1603	42.9964	74.1375	46.7749			106.18	83.8042	109.639	95.8107	107.496	109.773	104.8	80.5137	80.3111	110.391	105.935
			39.4276	76.3622	35.5731	42.4543	37.3911	63.9389	37.5571	43.314	32.7823	56.0669	74.068	51.3208	44.8809	59.2012	55.7731	40.1144	62.507	81.4453	56.7476	65.675	56.9072	95.1555	70.3384	52.8602	52.3353	55.3679	15.8258	3.16516		61.9306	55.7735	43.7701	74.6632	46.8717			109.377	85.3368	110.253	97.3691	109.507	109.713	105.514	79.5776	80.1441	113.762	104.795
		3.5	38.3391	74.7582	33.9431	41.8937	36.6881	61.9375	37.092	42.0864	32.4384	54.2382	71.1413	49.1121	44.0005	58.0102	54.9508	41.2588	61.1292	79.9883	54.9272	62.6765	55.1672	93.1751	69.1371	54.4309	52.8631	54.2153	15.337	3.0674		62.8879	56.5827	43.6399	75.7629	47.4215			110.702	87.3116	111.949	98.1767	108.785	109.866	105.979	79.7278	81.3257	113.48	104.878
			38.1401	71.5195	32.8525	41.733	36.0756	59.709	36.5362	41.6612	31.8928	53.0723	70.9941	48.105	43.0647	55.8896	56.6124	41.5062	58.9983	79.7552	52.8762	59.9347	52.7749	90.7201	64.7208	53.6358	52.4952	53.011	14.7677	2.95354		63.3167		44	75.89	47.1021			111.579	88.1011	112.127	98.8612	109.916	110.444	107.13	79.3447	81.1409	113.903	107.153
			37.2154	69.0339	31.586	40.8716	35.2562	58.3461	36.8221	41.4695	31.3704	52.762	70.2747	46.5766	41.9319	54.3791	54.3744	41.5835	57.6548	78.342	51.9539	57.9046	51.5599	86.874	61.4044	52.2591	50.3039	51.6844	14.1243	2.82487		64.2307		44.1979	76.0756	47.2919			111.581	88.8905	113.082	99.9306	110.314	110.053	107.341	79.3618	81.3038		109.432
		4	36.5424	64.2708	31.1404	40.5401	34.4044	55.4853	35.8472	41.1701	30.714	50.7734	68.3453	44.359	40.8176	52.215	53.6792	41.3593	55.5833	77.6499	50.7646	55.8161	49.94	85.1718	59.4247	52.1815	48.8004	50.2798	13.6322	2.72644		64.8106		44.6881	75.7251	47.6675			112.28	90.8589	111.747	101.508	111.184	109.981	107.945	78.2363	81.0908		108.067
			35.4539	63.2117	30.6889	39.6137	33.3046	53.2936	35.989	40.6012	30.4231	49.3677	65.0098	43.0957	37.9671	52.7378	52.433	41.8542	53.4993	76.0035	49.7816	54.8827	47.5776	80.9329	57.3266	50.8435	48.4965	48.9756	12.9547	2.59094		65.6529		44.9305	76.8247	47.5013			112.506	91.5768	110.753	101.937	112.177	108.47	108.9	78.0973	80.666		110.977
			34.5643	60.1812	29.9619	38.6703	32.1444	51.6177	36.0072	40.4994	29.2823	48.4227	63.4729	42.1945	37.3823	53.0864	51.9074	42.5191	52.5152	74.7068	47.9976	53.0277	45.3727	78.4615	55.1438	50.0679	48.3045	47.9005	12.5205	2.50411		66.1222		44.852	76.5498	47.6558			113.447	92.5642	110.203	102.069	112.363	108.627	108.424	78.0956	80.7724		110.098
		4.5	34.2307	57.4017	29.141	38.2123	32.0215	48.9533	35.8984	40.3916	28.8839	47.4261	60.9876	41.7881	35.6461	50.3704	51.7718	42.465	51.3904	71.3921	46.966	51.7443	44.6903	77.2177	53.9932	49.0789	47.6807	46.7897	11.9113	2.38226		67.2133		45.0588	76.6426	47.5275			114.29	92.9158	110.133	102.23	112.648	107.25	109.083	77.4249	80.8528		110.795
			33.9088	54.0162	28.197	37.8534	31.6829	47.2773	35.3448	39.2059	28.7169	45.79	60.6769	40.2862	35.1413	49.1649	49.8983	41.7305	50.4468	69.5345	45.7524	51.2659	42.9654	74.7791	50.6599	49.1953	46.4971	45.5995	11.4296	2.28593		67.18		45.2193	76.7835	47.8259			115.587	93.4716	109.146	102.379	114.465	106.787	109.405	77.308	80.9405
			32.0126	52.8591	28.8596	37.344	30.7988	45.5645	35.3629	38.7388	28.1482	44.3139	60.9385	39.6855	33.7007	49.9637	48.3469	41.7073	48.7721	67.6623	44.733	50.3559	41.0679	73.4697	49.78	47.7797	46.5131	44.7391	11.2517	2.25035		68.0795		45.0517	76.7182	47.7134			115.669	93.9853	108.025	102.278	114.155	105.866	109.612	76.9155	81.4426
		5	32.1707	51.0347	26.8777	36.5373	29.7227	43.956	35.316	39.8407	27.6605	43.7027	58.3878	37.9716	32.6294	49.1794	48.1519	41.5217	48.2722	66.4384	43.2767	49.2008	40.3855	72.4223	48.0711	49.331	46.4171	43.939	11.0787	2.21574		68.0456		45.3939	76.433	47.5654			117.317	94.9453	107.31	103.057	114.518	104.294	109.377	76.384	81.0084
			31.1114	47.5021	27.0009	35.3546	29.8197	42.9308	34.9458	39.5772	27.2488	41.9444	56.7691	37.627	31.1765	47.5817	48.8471	42.4959	46.8912	63.8013	44.0049	47.9991	38.4131	73.0606	44.7377	47.2174	45.3135	42.9349	10.8278	2.16557		69.1504		45.6684	76.5189	47.5615			116.88	95.5537	105.759	102.511	113.827	103.91	108.68	76.0572	81.4729
			30.7836	46.0328	26.0686	34.9581	28.9787	41.8012	35.2253	39.5233	26.9016	41.2533	55.1341	37.7153	30.6778	48.0755	48.2197	41.1351	46.2694	61.4992	42.0388	46.879	36.2907	69.9509	43.9594	47.5858	45.1376	42.0838	10.3518	2.07035		69.6016		45.7362	76.457	47.6492			117.143	96.7726	102.658	103.341	114.215	102.896	108.655	76.0648	80.9071
		5.5	29.5371	44.9369	25.8106	34.7052	27.6999	40.9847	35.0727	38.3376	26.3974	40.0122	54.709	36.0544	31.1827	46.8845	47.4059	41.7537	45.8008	60.1442	41.6869	46.3306	35.6157	69.509	41.1675	47.5858	45.9053	41.4092	10.326	2.0652		69.9552		45.9661	76.1478	47.8285			117.634	96.4737	104.513	102.927	114.153	102.009	108.009	75.4104	80.881
			29.4551	43.9513	25.5468	34.5479	27.4368	39.1246	34.997	38.0502	26.2651	38.7805	53.3519	35.3211	30.1114	46.5069	46.5751	40.6402	43.6574	57.8422	40.6189	46.3773	34.2733	68.2979	41.7766	47.4889	44.1619	40.6063	10.0013	2.00026		70.3789		45.8663	75.4089	47.8639			116.724	97.76	103.608	103.028	114.664	101.519	108.463	74.5384	80.5929
			30.4559	41.9738	25.4412	33.8677	27.5856	38.1853	34.7271	37.8526	26.2139	37.9766	51.7495	34.8794	29.3542	45.9114	45.5748	41.1428	42.492	56.8442	40.1578	45.7006	32.9459	68.4452	39.3063	48.6523	45.1536	40.1036	9.90883	1.98177		70.3948		46.1355	75.8385	47.9254			118.098	97.9158	102.728	100.798	114.489	100.648	108.081	74.378	79.7923
		6	29.2445	40.0086	25.6347	33.3892	27.191	36.7426	34.6685	38.3496	25.918	37.7697	51.1282	36.3636	28.837	45.8533	46.7531	41.05	43.0732	55.5912	40.3883	44.4289	32.5409	69.0835	38.8156	47.5276	43.874	39.769	9.92266	1.98453		70.9552		46.2567	75.2062	48.0079			117.365	98.1411	101.994	99.7319	115.226	98.3079	107.177	74.5102	79.7328
			28.4661	38.9311	25.5468	33.0473	26.4729	36.0673	34.3442	37.8226	25.4071	36.8483	50.2126	35.2416	28.0859	44.4299	45.8884	41.3129	45.6977	53.7845	37.7913	44.5222	31.2209	67.8887	38.1049	47.2368	45.4575	39.1932	9.88793	1.97759		71.1764		45.9679	75.4261	47.9503			117.733	98.4947	102.665	99.5521	114.195	98.0231	106.938	73.4829	79.0971
			27.8984	36.7087	24.8021	33.126	25.9532	35.0175	34.3282	36.6908	25.1046	36.0914	48.3486	33.9694	27.341	43.3406	45.6341	40.5629	48.6877	51.8977	39.6117	44.1839	30.231	65.7119	37.4112	47.3531	45.4894	38.6198	9.75099	1.9502		71.154		46.4349	75.1375	47.7408			118.056	99.1032	100.494	99.2839	114.648	96.0463	107.663	72.8345	78.3173
		6.5	28.0857	33.5068	24.4327	33.0952	25.923	33.4766	34.2311	37.092	24.8665	35.8375	48.0543	34.0578	26.0358	43.3987	42.2855	40.4083	50.1437	50.6884	37.318	42.9238	29.3835	66.1375	36.3283	47.3337	45.6654	38.0284	9.88684	1.97737		69.8257		46.5223	74.9485	48.2435			117.186	98.8568	101.342	98.7823	114.562	95.3681	106.52	73.0017	77.7724
			27.9277	33.0048	24.163	32.6713	25.5326	32.4575	34.0071	36.9962	24.3722	34.7468	47.9725	34.0754	25.6541	43.9506	42.3194	40.6402	49.9688	49.6103	38.0947	43.5422	28.7086	65.8592	36.6836	47.2174	45.3135	37.8196	9.96784	1.99357		71.8077		46.4064	74.6735	48.1793			117.197	99.5916	100.829	99.0599	113.546	94.3958	106.217	72.2295	77.643
			26.8099	32.6864	24.2392	32.6816	24.8275	31.4384	33.7554	36.3674	24.0366	34.0605	45.7162	33.3863	25.1124	41.8736	42.862	40.3696	48.7752	48.1023	36.5413	42.7371	28.3411	66.3993	36.599	48.3615	46.1292	37.2884	10.0319	2.00637		72.3348		46.7861	74.732	48.1113			117.961	99.3705	98.3608	98.3912	113.887	93.412	105.738	72.6195	76.8184
		7	27.2312	31.5477	23.4828	32.6577	24.7498	30.7263	33.8471	36.8465	23.7258	33.139	45.896	32.3085	24.3982	41.8155	41.9549	40.4624	47.6067	46.7327	36.517	43.4488	27.8011	65.2864	36.3113	47.9155	46.5931	36.9201	9.96283	1.99257		72.1518		46.7736	73.7766	48.2565			117.182	100.495	98.2722	99.2524	113.754	91.919	105.93	72.0247	77.4551
			27.0088	31.3701	23.6001	32.562	24.586	30.2413	33.8845	36.5052	23.491	32.1235	45.7162	33.0241	23.918	42.077	42.0566	39.5655	45.8008	46.9076	35.4733	42.0138	27.3061	65.2537	34.6362	48.8656	47.1849	36.6069	10.0192	2.00383		72.0976		46.4456	73.9656	48.2984			117.63	100.265	97.6709	99.7319	113.825	90.3287	104.695	71.4898	76.81
			26.8567	30.3784	22.7323	31.9091	24.5515	29.3081	33.8866	36.3315	23.2265	31.771	43.7704	31.6989	24.035	40.6245	42.9552	39.9057	44.8978	45.0135	34.2354	42.3171	27.1636	65.5155	35.0761	48.0318	46.4651	36.1063	9.96669	1.99334		72.4375		46.7986	73.701	47.9555			116.82	99.9179	96.1456	97.7256	113.208	89.0093	104.207	71.7568	76.5042
		7.5	26.8742	30.2314	23.3069	31.8134	24.3983	28.9029	34.0807	35.3434	23.2447	30.6145	42.7077	31.9375	22.9391	40.5084	41.8532	39.9366	43.2544	43.6876	34.733	42.1421	26.6387	64.0917	35.3638	48.4972	46.721	35.7529	9.73819	1.94764		72.7867		46.6578	73.3093	48.2055			117.151	100.84	96.5506	98.1609	113.903	88.6389	103.829	71.4386	76.3967
			26.3124	30.6171	23.0196	32.4731	24.1611	28.5653	34.3741	35.4812	22.9768	29.9704	42.7894	31.5222	22.7975	40.276	41.904	39.0706	42.7889	42.8426	34.4175	42.5505	26.5112	63.4697	35.9222	50.3006	47.3768	35.6996	9.84403	1.96881		73.1605		47.0321	73.1924	48.2644			116.301	100.539	95.7089	97.8644	114.44	86.4745	103.094	70.9983	76.6221
			26.1954	29.3315	23.1252	32.3534	24.256	28.3566	34.165	34.9422	22.9603	28.8374	41.8084	32.6442	22.5943	40.7843	41.7684	40.0835	41.8609	42.981	34.8908	41.6171	25.7912	63.6825	35.6176	50.669	48.1606	35.5791	9.96777	1.99355		73.4591		46.8146	72.7491	48.661			116.037	100.758	94.6646	96.918	114.299	85.1296	103.313	71.1186	76
		8	26.7045	28.6947	23.0665	32.186	24.1202	28.1356	34.2205	35.3434	23.1405	28.2403	42.2989	31.3985	21.5662	39.9129	42.7772	39.4495	40.8017	41.2472	33.932	42.3171	26.4662	63.6825	35.313	50.8241	48.2566	35.3638	10.0175	2.00349		73.6298		46.8146	71.6907	48.4385			115.908	100.846	92.6456	97.1514	112.858	84.1412	102.473	70.8123	75.6451
			25.4404	29.3253	23.3069	32.2851	23.8441	27.405	34.3175	34.9183	22.8132	27.8407	40.7456	30.5062	21.4985	40.3922	41.7599	40.0758	39.8613	41.0213	33.2888	40.8704	25.9937	63.2897	35.2792	50.9405	48.0966	35.0046	9.98018	1.99604				47.1355	71.8694	48.394			114.918	101.309	90.6899	97.6814	113.316	83.2801	101.648	70.6724	75.928
			25.5223	28.3335	22.9551	32.6611	23.5552	27.0367	34.4498	34.1398	22.6346	27.5633	40.533	31.3367	20.9875	40.0581	42.1753	40.2227	39.7519	40.3147	32.7913	41.7454	25.7987	64.1899	36.0068	51.3283	48.6404	34.9893	10.2567	2.05134				47.0891	71.2715	48.5131			115.402	101.16	90.6139	97.0063	112.927	82.0347	102.09	70.2628	75.8309
																																		47.3512	71.0206	48.7369			114.994	102.577	87.962	96.3502	112.347	80.7199	101.465	69.8157	75.6858
																																		47.7023	70.7526	49.017			114.478	102.419	86.9051	96.1609	112.257	80.8495	101.026	69.5119	75.6493
																																			69.8522	49.2762			115.2	102.295	84.9177	96.9369	112.631	79.2384	101.085	69.3038	75.0919
																																			69.3746				115.057	102.088	85.0633	95.224	111.761	78.1782	100.49		75.6127
																																			68.9003				115.079	101.785	85.0633	95.1262	111.27	77.3981	100.23		75.5428
																																			68.9553				114.994	101.865	83.2975	95.2808	111.427	77.1759	99.7463		75.4363
																																			68.8935				114.804	102.069	84.4114	95.0315	112.027	76.1806	100.092		76.1357
																																							115.168	101.644	82.2405	94.7571	111.071	75.0255	99.2154		75.4134
																																							114.91	101.625	82.2152	95.0946	110.783		99.1023		75.6785
																																							114.963	102.718	82.0316	96.6656	110.723				75.667
																																							114.561	102.023	81.4557	95.6814	111.215				76.0992
																																							113.766	102.032	81.0886	95.3249	110.83				75.8904
																																								102.208	80.1962	95.082	110.867				75.8445
																																								102.339		95.4038	112.562
																																								101.989		95.3628	111.117
																																								102.097		95.0662	111.04
																																											111.248
																																											111.241
																																											111.662
																																											111.454
[truncated: 71 more columns]

## Sheet: Fig. 2A
																	Securin FL control
																	1	2	3	4	5	6	7	8	9	10	11	12	13	14	15	16	MEAN	STDEV	SEM
																	66.5565	57.5337	63.5719	69.2408	69.1576	64.4662	73.8956	69.4322	69.6774	69.508	77.9169	78.973	84.8087	74.845	74.3809	77.3944	71.3349	6.77082	1.6927
																	65.8091	60.7086	69.2614	72.3745	75	71.2934	78.3984	72.968	71.1403	72.2744	79.0939	79.6914	83.5275	75.8492	76.7836	79.7501	73.9952	5.78553	1.44638
																	67.8356	63.1845	73.5523	76.717	77.4581	71.5192	83.1638	76.2715	75.0596	75.4492	80.9622	80.4541	85.4243	77.8825	76.9605	80.8447	76.4212	5.60097	1.40024
																	70.4944	66.6939	76.2078	79.6427	80.3187	73.605	84.1418	79.3079	77.6661	78.9353	85.9038	83.5137	88.0033	80.1884	79.7759	83.3789	79.2361	5.54105	1.38526
	Time range included in figure																72.4921	70.735	78.9986	82.6994	84.2362	78.4217	86.9642	82.0367	80.8444	81.962	86.4269	86.1032	89.2013	82.9903	81.191	86.4247	81.983	5.0338	1.25845
	Point of alignment																75.7976	73.118	81.4785	86.7108	85.5695	80.2494	89.3206	83.1456	84.1942	86.3822	88.1831	87.194	88.0699	82.6184	83.5495	86.4604	83.8776	4.49352	1.12338
																	77.8528	75.3225	85.5058	88.089	85.9428	82.2385	89.9639	86.5188	85.6857	86.8212	91.9851	86.8216	88.9684	84.2921	84.3013	88.9946	85.5815	4.26752	1.06688
																	82.4519	79.9249	85.3571	91.8925	89.6761	84.9371	91.8871	87.5406	88.7663	89.9755	92.9285	87.9656	90.0666	85.9658	86.5124	89.2088	87.816	3.52098	0.880245
																	83.5154	81.1145	90.0534	94.4718	90.5294	87.1197	91.4473	88.9689	90.3459	92.502	93.489	90.6882	89.6672	89.3256	86.7777	90.7912	89.4255	3.44535	0.861336
																	83.9034	84.2262	88.8911	96.1811	92.7548	88.7969	93.003	90.9022	93.1311	95.4982	94.4138	92.1426	92.6289	90.3546	91.6126	92.4569	91.3061	3.47654	0.869135
	Time in hours post GVBD	Securin FL + ProTAME															89.4223	87.1036	91.0399	98.5602	94.5584	90.1193	93.8694	93.5787	94.1318	95.4369	97.9916	92.9674	91.7637	92.2886	90.7134	94.4557	93.0001	3.00734	0.751835
		1	2	3	4	5	6	7	8	9	10	11	MEAN	STDEV	SEM		92.426	90.4569	91.0399	99.2224	97.2444	94.0437	95.3594	93.5265	94.9395	96.7538	96.9547	94.4839	93.0116	92.9953	93.411	96.8471	94.5447	2.40538	0.601346
	2	92.0248	88.6059	82.952	90.0943	86.9254	89.4234	84.3548	91.1006	89.4368	86.8911	90.992	88.4365	2.87519	0.866903		94.5387	91.7618	95.0267	100.077	97.0699	93.9146	95.5169	95.5121	96.1689	96.7691	98.3839	95.7343	94.7587	94.1483	95.6221	95.2052	95.638	1.89127	0.472817
		92.7785	90.4461	86.3167	91.863	88.7983	90.9881	86.9008	92.6147	90.9682	88.9851	91.9043	90.2331	2.20939	0.666155		94.9267	93.8474	95.0875	100.77	97.6662	95.4951	96.2849	94.9896	96.0521	98.2799	96.8426	96.16	94.609	94.8549	95.1798	96.8471	96.1183	1.70983	0.427459
		94.5482	93.2575	91.2068	94.1422	91.3003	93.0715	89.6357	94.1683	92.8761	91.349	92.7729	92.5753	1.5287	0.460919		95.9615	94.037	94.4388	100.1	98.539	96.9788	96.403	97.457	97.7533	98.0655	98.2064	97.5257	97.0549	97.2477	95.5336	97.5015	97.0502	1.52366	0.380914
		94.7938	94.612	93.8089	95.6556	92.8587	94.3768	92.0873	95.6625	94.2193	93.308	93.707	94.0991	1.10245	0.3324		96.2489	96.5761	95.2091	99.5842	99.0577	96.194	98.5428	97.8402	99.5235	99.7295	98.823	97.2508	97.5707	96.0451	100.634	99.0958	97.9953	1.60805	0.402013
		96.9994	96.418	95.4688	97.5564	95.8324	96.8492	94.9639	97.2458	96.4097	95.8745	94.5428	96.1964	0.955797	0.288184		96.3783	97.2118	97.2498	100.439	98.1414	97.1293	98.9957	99.82	99.1685	98.5555	100.047	98.3859	97.5541	99.3429	98.6734	97.8346	98.4329	1.16448	0.29112
		97.9265	98.6816	98.026	98.5631	98.4059	99.0699	97.8491	99.2898	98.5458	98.9522	101.819	98.8299	1.09532	0.330251		99.5976	100.331	97.8174	100.778	101.089	99.9893	101.076	99.4426	99.3829	99.1833	100.112	100.124	98.0366	97.756	99.543	97.7394	99.4999	1.1425	0.285624
	Addition of ProTAME	100	100	100	100	100	100	100	100	100	100	100	100	1.74047e-14	5.24771e-15		100	100	100	100	99.9741	100	100	100	100	100	100	100	100	100	100	100	99.9984	0.00648	0.00162
		101.02	101.132	103.185	101.658	101.272	101.171	102.83	101.471	100.883	102.086	102.409	101.738	0.78027	0.23526		99.3533	100.87	99.4391	99.2609	100.57	99.8387	100.925	101.277	100.886	100.995	101.326	100.479	101.065	99.7396	100.722	100.036	100.424	0.706549	0.176637
		102.792	103.058	104.89	103.594	103.882	103.697	105.455	103.587	103.221	104.642	103.687	103.864	0.813109	0.245161		102.343	102.011	100.372	99.5226	101.652	101.236	101.168	101.469	101.427	100.209	102.223	101.206	102.463	100.831	101.739	102.332	101.388	0.839089	0.209772
		100.507	97.5498	104.89	103.149	105.59	104.546	107.089	104.648	104.5	106.105	107.08	104.15	2.864	0.863527		101.998	103.64	102.101	100.008	102.088	102.365	103.039	102.595	103.324	100.766	104.007	102.43	103.777	101.165	100.737	102.796	102.302	1.16489	0.291223
		103.051	100.488	107.178	105.378	108.299	107.039	110.225	105.956	106.271	108.388	109.292	106.506	2.80852	0.846801		106.079	105.264	102.689	103.696	103.407	101.387	103.958	103.402	103.128	101.22	104.633	103.441	105.025	102.876	100.383	103.724	103.395	1.50731	0.376827
		106.799	103.371	110.902	108.826	109.679	107.76	112.55	106.659	107.573	110.494	107.768	108.398	2.4911	0.751095		104.585	107.153	103.129	105.136	104.372	104.365	105.973	105.016	103.297	100.219	104.596	102.891	106.073	102.963	102.594	103.022	104.087	1.67499	0.418749
	4	104.963	101.752	109.062	107.655	111.802	109.464	114.764	109.08	108.896	111.501	110.079	109.002	3.45507	1.04174		105.26	107.305	104.433	104.851	104.032	105.096	106.045	105.62	104.334	102.072	106.016	104.248	106.339	103.075	101.636	105.521	104.743	1.52292	0.380729
		106.994	103.732	114.087	108.862	116.427	113.803	119.39	112.768	112.693	116.558	114.946	112.751	4.57592	1.37969		104.211	108.629	105.744	106.183	104.449	106.182	106.629	105.272	104.844	102.491	105.483	103.929	108.935	104.302	101.769	105.306	105.272	1.88312	0.47078
		108.046	104.395	115.747	109.808	115.927	112.721	119.451	111.434	111.789	115.267	117.601	112.926	4.43567	1.3374		106.453	109.052	106.183	108.862	106.616	105.86	109.012	105.852	105.73	102.567	107.342	105.419	109.235	104.339	102.565	105.521	106.288	2.08424	0.52106
		112.953	108.609	120.682	114.479	117.793	114.711	121.529	112.585	113.098	117.272	116.716	115.493	3.78131	1.14011		106.683	110.339	107.075	108.269	106.621	107.419	108.881	106.897	108.603	104.558	108.603	106.501	110.433	106.112	103.494	109.114	107.475	1.894	0.4735
		111.382	107.91	120.996	112.445	119.365	116.477	124.386	114.013	114.426	118.218	119.666	116.299	4.79624	1.44612		107.847	110.729	109.109	108.477	108.207	108.031	109.314	109.075	108.346	103.333	109.052	108.726	114.21	108.22	105.557	108.673	108.557	2.24291	0.560726
		112.792	108.819	122.476	114.324	123.711	120.145	129.202	117.121	117.711	121.979	123.304	119.235	5.79403	1.74697		108.666	113.963	109.23	111.711	110.156	109.644	111.716	108.778	109.282	103.318	110.313	108.496	114.592	108.269	107.532	109.221	109.681	2.61116	0.652791
	5	115.259	110.818	126.963	116.578	123.926	120.503	129.546	116.915	117.329	122.678	124.533	120.459	5.61977	1.69442		111.124	113.461	110.487	112.889	110.854	109.418	112.799	110.468	108.341	102.756	110.033	108.159	116.456	109.881	107.768	110.41	110.332	2.99608	0.749021
		116.728	112.937	128.623	117.851	126.928	122.799	132.689	119.084	119.432	124.849	124.435	122.396	5.81038	1.7519		110.262	114.978	110.366	114.067	111.712	110.192	112.878	110.334	108.894	102.608	110.743	109.507	118.519	109.757	109.773	111.327	110.995	3.3482	0.83705
		118.537	114.43	132.705	119.17	127.364	123.826	134.157	119.224	119.266	125.811	126.942	123.767	6.25785	1.88681		109.845	114.168	111.825	114.744	111.091	110.719	113.889	111.089	110.891	101.894	109.995	110.057	120.749	109.038	111.129	112.778	111.494	3.80801	0.952002
		120.735	116.327	133.647	121.094	130.238	125.907	137.898	122.092	121.862	128.438	132.547	126.435	6.65209	2.00568		110.937	114.863	112.683	114.59	111.954	109.762	112.045	111.478	111.298	103.134	111.854	109.72	122.829	111.319	113.281	113.432	112.199	3.88923	0.972307
		122.071	118.121	134.5	122.819	132.54	127.585	140.555	122.95	122.472	131.03	135.497	128.194	7.08012	2.13474		113.107	114.443	112.954	113.651	112.527	108.709	113.587	112.036	111.522	101.746	112.695	110.332	123.794	111.803	116.082	113.29	112.642	4.35096	1.08774
		124.644	120.167	136.608	124.526	136.057	130.334	144.204	126.488	124.884	133.971	135.152	130.64	7.16838	2.16135		110.563	114.331	112.96	112.773	112.905	109.354	114.749	111.536	111.176	101.189	112.144	111.334	128.636	112.162	113.694	113.385	112.681	5.27111	1.31778
	6	129.856	125.146	143.831	128.679	136.665	131.174	146.031	127.066	124.425	135.151	139.135	133.378	7.37264	2.22293		110.621	114.034	110.589	114.144	114.073	109.042	113.672	110.189	110.095	97.6164	113.031	111.813	129.867	112.72	116.775	111.814	112.506	6.22816	1.55704
		134.673	129.8	148.901	133.417	138.695	132.163	148.323	127.82	124.833	135.955	139.135	135.792	7.66897	2.31228		113.754	113.796	107.757	114.575	115.188	105.516	113.311	108.407	107.955	91.4863	112.742	112.274	129.218	112.175	117.129	111.362	111.665	7.55857	1.88964
		131.316	127.042	143.383	130.231	140.882	133.022	152.006	130.986	126.08	139.17	140.02	135.831	7.92654	2.38994		113.912	110.948	102.297	112.927	115.518	101.054	112.616	105.405	105.327	87.5715	111.667	111.201	134.775	113.204	118.47	108.923	110.364	9.82006	2.45501
		133.271	128.903	147.869	131.924	141.633	133.274	154.452	131.419	125.964	139.96	146.804	137.77	9.02548	2.72128		112.863	107.42	93.1482	112.827	114.262	96.1725	107.548	100.743	99.3019	81.4312	109.351	109.33	137.903	112.856	116.819	106.092	107.379	12.3235	3.08088
		135.997	131.341	150.426	134.514	143.763	134.657	157.771	134.27	127.403	142.318	153.589	140.55	9.83134	2.96426		111.584	102.762	80.9176	110.502	112.376	88.1518	100.781	93.3059	90.3602	72.06	105.175	107.29	138.636	111.865	115.92	101.463	102.697	15.6661	3.91653
		137.856	133.725	152.714	136.606	144.95	133.766	159.286	135.716	127.656	143.513	152.409	141.654	9.79495	2.95329		109.816	96.6058	69.6939	109.717	108.304	79.2818	91.211	83.3953	80.0438	61.0913	97.3003	103.414	141.597	111.022	116.465	92.8019	96.985	19.8868	4.9717
	7	140.286	136.404	155.002	138.708	145.443	133.283	160.919	136.278	127.821	144.08	156.588	143.165	10.4686	3.15641		110.721	89.5461	54.8348	102.833	100.1	68.4443	77.998	73.5834	66.318	48.7444	85.6609	95.486	146.556	104.29	113.031	83.0934	88.8275	24.6059	6.15147
		144.037	139.835	158.726	142.469	151.233	137.927	169.402	142.882	133.475	150.919	158.161	148.097	10.7088	3.22882		108.724	81.6685	38.1107	97.8134	94.8736	55.951	64.3453	62.1516	49.8761	34.8663	72.9285	86.387	148.053	97.5205	109.714	69.9584	79.5589	29.6842	7.42104
		146.317	141.846	160.879	144.8	149.317	134.86	168.416	141.54	131.882	149.577	161.259	148.245	11.3453	3.42074		107.287	73.1328	22.1907	89.7444	86.447	39.9419	48.0144	45.5992	35.0901	21.4271	55.348	75.6651	150.15	90.8629	105.955	54.2534	68.8193	35.1482	8.78704
		148.654	144.007	163.616	147.275	150.468	134.843	171.246	142.803	132.574	152.184	166.126	150.345	12.3729	3.73056		98.3472	61.519	12.9401	74.284	73.8897	26.8358	31.5655	32.0193	21.1522	12.7756	39.1593	61.8038	151.797	80.5976	99.543	39.2623	57.3432	38.0213	9.50533
		151.573	146.975	170.794	150.439	150.575	133.586	171.636	142.319	132.649	151.41	163.274	151.385	13.0356	3.93037		90.8163	50.4814	9.60876	61.8648	62.5493	16.2993	19.1861	17.5453	12.5631	10.0398	24.6147	47.7918	147.854	68.6338	88.4434	24.6758	47.0604	38.5448	9.63621
		152.838	147.017	171.063	151.833	151.526	133.602	174.472	144.159	133.238	153.207	168.24	152.836	13.7974	4.16007		81.9776	37.3992	9.43307	49.2532	47.9604	11.4289	12.7863	10.8453	8.58668	8.45753	14.8435	31.6513	146.622	49.8264	74.661	10.9459	37.9174	37.7574	9.43936
	8	155.382	148.98	172.813	154.68	152.77	132.905	177.054	144.646	132.959	154.032	170.944	154.288	14.7511	4.44762		72.0322	26.2724	9.2709	34.9861	33.42	10.0849	11.2176	9.4287	7.21672	9.36607	10.6586	18.5882	140.25	29.0355	51.9015	1.84414	29.7233	34.9244	8.7311
		162.794	155.614	182.907	162.342	155.079	133.59	179.65	146.616	134.842	156.755	171.878	158.37	16.1231	4.86129		62.9204	17.2571	10.6764	21.0271	20.3827	11.6869	9.93108	8.05852	7.14047	9.30992	10.724	13.1607	127.271	11.5919	29.3927	-0.475907	23.1284	31.1898	7.79745
		160.992	154.596	183.625	161.799	156.902	133.308	181.622	147.983	135.402	157.849	173.107	158.835	16.4076	4.94708		50.9485	10.9595	11.8454	12.9735	11.1804	11.0526	9.7998	7.85532	7.06423	10.8156	10.1728	12.3359	111.398	5.30622	12.102	-0.904224	18.4316	27.0816	6.77041
		164.782	157.931	188.56	166.148	156.938	132.515	184.01	148.443	136.097	158.846	175.713	160.908	17.7932	5.36485		42.5553	8.58768	14.1428	10.0246	7.85441	10.5473	9.82606	8.732	7.48833	12.5357	11.0509	11.6442	90.9318	4.41359	6.44163	-0.904224	15.992	21.9702	5.49255
		166.029	158.877	191.476	168.364	158.925	132.585	186.19	150.421	137.776	161.088	174.975	162.428	18.1196	5.46326		34.6795	7.28652	18.1026	9.40869	6.89928	12.3643	11.5261	8.72039	8.4604	15.2613	12.2092	12.9212	72.7121	3.7813	5.29186	-0.582986	14.9401	17.2438	4.31096
		168.829	161.267	195.245	170.814	160.49	132.36	188.297	151.651	138.628	162.987	177.532	164.373	19.0684	5.74934		27.3642	7.40176	23.7448	9.46258	7.19503	14.149	12.4778	9.5216	10.6476	20.1919	14.5353	13.7815	54.5923	4.79792	5.42453	-0.749554	14.6586	12.8397	3.20992
	9	172.524	164.536	202.288	175.483	162.385	131.936	190.399	152.435	139.416	164.024	179.794	166.838	20.73	6.25033		20.2932	7.51329	32.509	8.07669	6.65686	16.5359	15.274	10.6712	15.1482	26.5108	17.1695	16.0784	35.391	7.45103	5.79304	0.761452	15.1146	9.7564	2.4391
		175.409	166.522	204.038	178.701	162.513	131.206	190.066	153.28	139.899	164.768	182.399	168.073	21.3663	6.44217		14.6881	8.11554	40.2122	9.43948	6.90413	21.116	17.1644	12.86	22.0981	34.0955	21.2798	19.0404	23.5275	10.6248	7.8862	2.41523	16.9667	10.1193	2.52984
		184.366	173.921	216.33	188.426	165.301	131.306	191.483	154.901	141.937	167.396	183.628	172.636	24.1249	7.27394		15.7085	9.42786	48.8074	11.3258	7.84472	28.298	21.2931	13.9457	31.2708	41.0678	26.894	26.0553	18.203	15.336	11.7482	5.6157	20.8026	12.2065	3.05162
		181.661	171.067	217.497	186.69	165.173	129.701	190.781	154.782	141.689	167.441	182.694	171.743	24.3272	7.33492		14.8175	11.941	57.9431	12.142	9.23136	38.0174	25.6318	17.017	40.8987	48.678	34.4418	34.7464	14.4426	24.9194	15.0501	11.6359	25.7221	15.0229	3.75572
		183.925	172.187	220.951	190.169	167.031	129.543	191.613	156.574	142.808	169.638	182.104	173.322	25.0182	7.54327		16.0822	16.0378	65.3896	15.1294	10.6325	46.9304	30.6203	20.9185	49.807	55.9871	42.4288	43.801	14.975	33.5606	23.2606	16.5735	31.3834	17.2296	4.3074
		186.93	174.33	224.72	192.982	169.447	129.721	192.426	158.109	144.308	171.658	184.415	175.368	25.7846	7.77433		17.4619	21.9376	70.1196	20.2341	13.5852	54.6393	35.2872	24.4949	57.8219	62.3469	50.369	54.6648	15.8902	43.7268	30.0855	24.7234	37.3368	18.7256	4.68139
	10	192.546	178.285	231.898	198.723	170.713	128.342	191.61	158.175	144.895	172.093	184.366	177.422	27.9482	8.4267		21.2705	28.5215	73.6469	25.5313	18.4773	60.8752	41.1618	28.8899	66.5205	68.6556	56.88	63.6573	20.5491	53.3598	37.5295	31.1838	43.5444	19.4191	4.85478
		194.207	179.062	237.775	201.239	172.278	127.655	191.535	159.28	145.633	174.356	184.317	178.849	29.2758	8.82698		26.5019	34.5701	76.8565	33.3	23.3984	66.4337	47.45	31.6245	71.4905	70.9269	61.2518	72.3483	25.9401	63.2408	45.5336	39.4527	49.395	19.1792	4.79481
		198.759	182.987	241.095	205.484	174.115	127.181	191.208	160.68	147.041	175.034	187.906	181.045	30.3769	9.15899		33.3142	40.5926	78.5661	37.9889	28.6638	67.4981	51.7821	33.912	77.9401	75.6635	63.8393	78.9021	38.3028	70.0967	52.7712	45.4967	54.7081	18.3135	4.57836
		199.852	182.987	246.433	206.175	175.817	126.597	191.018	161.677	148.573	177.267	191.347	182.522	31.4356	9.47819		39.7528	45.8158	79.0729	43.5402	33.5703	67.8959	54.4864	36.3911	82.2525	79.5733	66.3989	83.221	55.4908	75.3161	57.8272	51.5051	59.5069	17.0897	4.27242
		211.118	192.746	264.513	217.544	177.575	125.128	190.624	162.258	148.883	178.178	188.102	186.97	36.919	11.1315		53.8229	50.7268	77.4174	46.2504	39.0296	68.8098	59.3764	38.8702	81.6854	81.0076	66.9687	86.1476	77.4709	80.0769	59.7877	55.003	63.9032	15.7357	3.93393
		207.219	189.224	259.264	214.105	179.327	124.986	190.876	163.144	150.087	179.772	189.381	186.126	35.0307	10.5621		62.3742	55.2697	77.4444	51.1087	43.2817	67.4014	59.8162	40.0139	81.4424	83.0441	66.0626	87.1852	97.1381	81.0439	62.9275	59.1791	67.1708	16.1665	4.04162
	11	210.626	191.909	265.455	217.756	181.557	123.51	190.139	163.862	150.985	181.205	189.872	187.898	36.9045	11.1271		74.9066	59.281	75.8092	52.8334	45.6623	67.1326	60.7942	41.6163	78.9074	82.5745	68.0523	85.4381	118.752	82.4696	66.023	60.3688	70.0388	18.4006	4.60015
		212.819	192.999	271.826	219.164	183.187	122.499	189.176	164.284	151.778	181.939	191.249	189.174	38.5493	11.623		85.4268	61.1212	74.0996	55.6976	49.5749	65.2941	61.9757	41.5525	76.6964	83.825	67.1088	84.6932	132.945	80.8331	64.6669	60.119	71.6019	20.778	5.19449
		217.269	197.315	278.959	223.787	190.021	123.535	192.047	168.298	156.004	186.464	188.348	192.913	39.7779	11.9935		92.9003	62.006	71.7886	55.867	50.4525	60.5634	60.5448	41.6163	75.3026	82.6919	64.4372	81.5537	146.822	79.1966	66.1704	60.0119	71.9953	23.8719	5.96797
		219.728	198.76	283.401	226.427	189.463	120.356	187.676	165.669	153.576	185.229	194.395	193.153	42.0934	12.6916		97.3699	65.1586	68.0249	55.4204	52.6585	61.1977	59.593	42.9749	72.2529	82.1305	63.092	79.7002	155.757	77.6097	64.0035	59.2385	72.2614	25.7967	6.44918
		225.36	203.161	293.315	231.773	193.509	119.361	187.097	165.738	154.002	185.249	191.15	195.429	45.2078	13.6307		100.388	64.9467	64.9571	55.6514	51.5967	60.4559	60.8139	43.7994	70.2778	80.6247	61.8403	75.9667	162.013	75.2913	65.2565	58.1559	72.0022	27.312	6.82799
		228.038	204.912	296.366	233.679	196.09	117.995	185.198	166.292	155.351	186.206	197.591	197.065	46.2831	13.9549		102.084	64.1139	63.903	54.6889	51.7034	57.596	59.4224	43.6368	68.672	79.6499	60.1495	73.785	165.191	72.5762	63.1191	57.7275	71.1262	28.382	7.09551
	12	231.078	206.767	302.467	237.444	199.528	116.792	184.576	166.17	155.612	187.694	199.459	198.872	48.2986	14.5626		104.096	64.1994	61.5988	54.9122	49.1677	55.5854	58.1359	43.4336	66.1465	78.4198	57.5525	70.4505	168.186	70.5554	63.4287	57.0732	70.1839	29.5231	7.38078
		237.545	211.529	311.754	243.458	206.591	116.936	186.574	168.912	158.734	191.496	196.313	202.713	50.7126	15.2904		103.938	62.1399	59.1391	54.8275	48.4016	54.1125	57.1579	43.7413	64.6169	76.8426	56.8706	67.8787	164.576	66.365	62.9717	54.8721	68.6532	28.9767	7.24418
		238.044	211.661	314.177	244.09	212.51	117.742	189.078	172.305	162.464	195.576	197.837	205.044	50.5234	15.2334		102.889	60.6528	56.5917	54.7505	47.1895	55.3596	56.2258	44.9257	62.3249	73.8924	55.3853	65.2714	160.898	62.5713	61.4829	53.373	67.1115	28.258	7.0645
		245.292	217.272	325.482	251.009	209.257	113.592	183.044	168.227	159.659	192.058	201.229	206.011	55.5346	16.7443		103.32	60.3517	54.1928	54.5196	45.6768	54.9403	56.1667	44.3915	59.8256	71.7078	54.4699	63.1075	157.105	60.9968	60.908	52.7186	65.8999	27.7298	6.93246
		241.75	214.785	322.297	247.406	210.501	111.667	180.627	166.87	159.068	190.868	200.541	204.216	54.877	16.5461		100.704	58.1248	53.1185	54.3887	44.8526	52.0159	54.2435	44.0838	58.5486	69.4314	52.3774	61.1919	151.947	58.6536	59.6993	51.7549	64.071	26.7437	6.68591
		244.597	216.02	326.2	249.93	215.112	111.595	181.81	168.505	160.956	193.612	204.867	206.655	55.7974	16.8235		97.7436	56.6564	50.9764	53.1029	41.7448	51.6396	52.5763	44.1767	57.3763	67.7164	50.4811	59.7818	144.21	56.608	57.7535	52.5402	62.1927	25.1886	6.29716
	13	246.652	217.41	331.225	251.549	215.019	108.808	177.835	166.173	159.832	191.87	203.048	206.311	58.1246	17.5252		93.662	55.1656	48.6114	52.51	40.7896	51.2311	51.8543	43.6194	56.3423	64.8428	49.4442	58.1057	143.611	54.3392	58.4611	50.0416	60.7894	25.0188	6.2547
		251.063	219.547	337.236	256.074	218.986	107.745	177.389	166.822	161.436	193.764	202.606	208.424	60.1692	18.1417		93.0152	54.1061	46.8342	53.3184	38.9133	50.3279	52.7798	44.287	54.7675	63.184	47.9122	57.3519	138.27	52.2812	56.8249	49.8156	59.6243	24.0386	6.00966
		253.205	220.107	344.145	257.799	228.48	109.305	181.246	171.098	166.597	199.98	204.228	212.381	60.848	18.3464		90.7014	52.0242	45.8207	52.587	38.1181	48.2099	51.7427	43.4452	53.8978	61.5659	46.6137	56.3764	131.764	50.6199	56.0584	50.0416	58.0992	22.7291	5.68228
		266.301	231.311	361.418	271.321	222.275	103.717	172.264	164.62	160.548	192.164	202.753	213.517	69.2255	20.8723		88.0138	50.593	44.9557	51.7478	36.7024	48.7474	51.1257	44.2	52.1014	58.7434	47.2957	55.1791	129.334	48.2395	57.3113	49.4349	57.1078	22.1279	5.53199
		259.312	224.478	354.733	262.876	223.661	102.48	170.703	163.859	160.907	192.559	204.228	210.89	66.7415	20.1233		85.5275	49.6821	43.7935	53.2338	35.5582	48.2744	51.0535	42.5569	51.339	57.2785	45.0724	54.1947	123.344	46.1195	55.5425	48.7924	55.7102	20.9458	5.23646
		262.281	226.278	355.9	265.387	225.677	101.385	170.844	163.724	162.58	194.234	203.441	211.976	67.5037	20.3531		81.0721	47.4813	43.111	51.6554	33.7352	46.7799	49.5701	43.3291	51.1317	56.2679	44.5773	51.9422	118.952	43.6772	56.2058	49.0541	54.2839	19.9256	4.98141
	14	264.751	228.288	364.334	267.742	225.155	99.1847	167.748	161.637	161.472	192.164	203.736	212.383	70.5472	21.2708		77.9822	46.7155	40.9555	52.3791	33.1873	46.2423	50.3643	43.5555	49.3448	54.706	42.5596	52.4033	116.922	41.9415	54.4517	48.1737	53.2428	19.4966	4.87416
		269.529	229.715	371.108	272.344	229.33	99.0287	167.765	162.691	163.619	193.941	203.294	214.76	72.5879	21.8861		79.9655	45.1987	40.8811	51.2935	33.3037	45.7585	49.5569	43.2072	48.3632	53.1237	43.0079	51.9333	114.842	42.0283	55.8815	48.9709	52.9572	19.2834	4.82084
		269.476	228.872	375.011	271.866	236.264	99.4938	170.113	165.432	166.801	198.476	205.998	217.073	72.7276	21.9282		76.8612	43.8158	40.6176	51.8248	32.6637	45.307	49.5176	42.7659	49.2352	51.7456	43.5871	51.5342	112.263	39.4619	56.6922	47.9714	52.2415	18.6719	4.66798
		277.815	234.447	382.369	279.404	231.896	95.1833	163.356	159.285	162.335	192.989	203.54	216.602	77.6261	23.4051		73.0957	43.0202	39.2391	52.6255	31.9461	44.6189	46.9708	43.0272	51.9251	49.9285	40.3363	50.1774	111.015	38.8297	55.8078	49.5419	51.3816	18.3769	4.59422
		273.008	229.3	378.241	274.265	236.693	94.808	163.177	160.132	164.572	194.67	202.458	215.575	75.7972	22.8537		71.328	42.7748	38.8067	51.9095	30.768	43.5222	46.6754	42.6324	55.1511	48.8771	41.915	50.0089	111.764	38.7429	55.7636	49.9941	51.2896	18.5372	4.63431
		280.43	235.043	389.457	281.1	238.008	93.0818	160.963	158.46	163.732	193.951	213.225	218.859	79.9427	24.1036		71.0405	41.6633	38.0364	52.4253	30.4237	44.1458	46.7804	42.5163	57.119	48.0247	39.8505	49.7606	106.905	37.6891	55.7488	50.2677	50.7748	17.7314	4.43284
	15	279.741	233.719	389.502	280.156	239.195	91.6734	159.503	157.437	164.339	193.283	204.621	217.561	80.3119	24.215		68.468	40.9532	39.1378	51.6246	29.3959	42.9631	46.2159	43.2884	56.9189	46.7232	40.5325	48.5367	106.938	37.5775	55.9994	50.1249	50.3374	17.6216	4.40541
		279.371	232.274	389.996	278.4	242.776	90.4828	157.907	156.612	164.859	194.158	205.015	217.441	80.6303	24.311		67.7494	40.522	38.3134	51.6785	28.1498	43.4899	46.6754	41.7209	55.3131	45.442	38.4026	48.7584	105.79	36.5857	56.1321	50.9221	49.7278	17.6229	4.40572
		280.625	233.424	391.386	279.85	244.328	88.8096	156.415	155.186	164.381	193.176	201.721	217.209	81.804	24.6648		65.6367	39.4178	36.5971	50.9162	27.6553	42.0385	47.1677	41.6047	54.2004	44.3446	39.0005	47.4459	104.06	36.4989	56.6333	50.1963	48.9634	17.2952	4.32381
		282.118	233.267	394.796	280.382	249.503	88.5947	156.618	155.82	166.832	195.272	202.606	218.71	82.602	24.9054		62.7192	38.3397	36.9214	49.3071	26.9329	40.7591	45.5202	42.6904	52.099	43.6096	37.6646	48.3593	103.794	35.8046	56.0879	51.5289	48.2586	17.2172	4.30431
		283.465	233.737	398.34	281.715	248.674	86.0282	153.784	152.613	164.766	192.377	201.131	217.875	84.6445	25.5213		61.8712	37.5739	36.5633	50.3311	26.705	42.447	45.9403	42.1679	50.7052	43.2575	36.6838	47.6499	103.161	35.1847	55.9699	51.4337	47.9779	17.1274	4.28185
		286.36	235.729	400.404	283.737	249.646	84.4373	151.703	151.226	164.241	191.744	200.885	218.192	86.1083	25.9626		62.0437	36.5701	36.3876	50.4697	26.1232	42.06	46.1372	42.673	49.4163	42.1345	36.5717	47.4016	100.832	35.3955	56.8691	51.1362	47.6388	16.7698	4.19246
	16	287.084	234.748	402.019	283.582	251.841	83.5102	151.133	150.019	165.086	191.643	201.278	218.358	86.7842	26.1664		61.3107	35.6556	35.151	50.3773	25.3378	41.3181	46.6689	42.3363	48.4895	41.2056	37.2069	47.5789	101.165	35.7922	57.5177	51.9453	47.441	16.9944	4.24859
		287.047	234.285	402.602	284.075	251.862	81.6368	148.56	147.822	163.916	189.734	199.066	217.328	87.7738	26.4648		59.9166	34.7374	35.1916	50.0231	25.1584	41.3396	46.17	42.5511	47.6985	40.5829	36.908	47.8184	100.849	35.7178	59.1834	52.6234	47.2793	17.0202	4.25506
		293.687	238.113	412.113	289.836	254.221	80.4109	148.028	146.519	163.926	190.033	195.526	219.31	91.3313	27.5374		60.3191	33.8042	34.8199	49.8229	24.5378	41.4794	45.9403	42.6266	46.1474	39.8479	36.4689	46.8162	100.25	34.8748	58.52	52.3498	46.7891	17.0667	4.26668
		293.877	237.114	415.119	289.269	256.523	79.0113	145.88	144.913	164.107	188.818	200.787	219.583	92.4269	27.8678		59.9454	32.4919	34.4415	50.4543	24.3972	41.3611	46.38	41.895	45.2373	38.9394	35.2639	47.8006	99.5674	35.5443	59.1097	52.564	46.5871	17.1128	4.27821
		291.349	233.556	412.921	286.699							197.099	284.325	81.8193	24.6695		56.1943	31.767	34.3266	49.3225	22.8554	39.8774	46.065	42.9343	44.9895	38.9751	35.8431	46.0358	99.8669	35.941	59.3308	53.0161	46.0838	17.165	4.29125
		295.489	235.796	417.272	289.478							197.247	287.056	83.2565	25.1028		55.447	31.5848	35.1781	49.3148	23.1996	40.8021	46.8855	42.3305	44.2986	38.7505	34.283	46.8429	99.9002	36.1022	59.9351	52.5283	46.0864	17.1651	4.29127
		292.076	232.581	410.767	286.059							192.085	282.714	82.4977	24.874		53.9523	30.9528	34.178	49.6689	22.0845	39.3614	46.2816	42.7543	43.4027	37.6735	33.4236	45.9915	97.97	35.7302	60.3037	52.8138	45.4089	17.0402	4.26006
		293.724	233.153	413.952	287.494							195.084	284.681	82.891	24.9926		54.6134	29.607	33.1712	48.6141	21.7402	39.2753	46.5441	42.1215	43.7935	37.6837	34.8996	46.2487	96.5225	35.8294	60.569	51.8739	45.1942	16.8386	4.20965
		293.222	231.72	416.196	286.683							194.1	284.384	84.2353	25.3979		52.8744	28.1312	34.0091	47.9828	21.1972	37.4906	46.9314	41.9066	42.2829	36.1321	34.8342	46.2487	96.0566	36.3129	61.5713	53.373	44.8334	16.9901	4.24753

## Sheet: Fig. 2C
	Time range included in figure		Securin FL																													Securin N101
	Point of alignment		1	2	3	4	5	6	7	8	9	10	11	12	13	14	15	16	17	18	19	20	21	22	23	24	25	MEAN	STDEV	SEM		1	2	3	4	5	6	7	8	9	10	11	12	13	14	15	16	17	18
																							51.0274
																							54.2223
																							56.6672
		Time in hours relative to PB1 extrusion																					59.2095
																							61.2794
																							62.2619
		-10		57.1079				54.2698	65.2302														64.2493	50.1146				58.1943	6.48134	1.29627
				58.9568				57.4621	68.7631														66.0267	52.0131				60.6443	6.75197	1.35039
			64.2009	58.8037			71.651	58.34	71.9066		72.3792												68.0366	54.6645				64.9978	7.02873	1.40575								60.3003
		-9.5	67.4665	60.2241	73.1398		73.7428	59.6415	73.641		75.1302												70.5715	57.1686				67.8584	7.0394	1.40788								64.3646
			68.6662	62.2628	76.2826		75.3407	61.2929	75.9654		77.2546												71.1639	56.6448				69.4304	7.66862	1.53372			54.0735			9.75183		65.7021
			69.9889	63.2852	78.7628		75.4011	64.6019	78.4838		79.3179											57.6362	71.9064	58.7561	59.0525			68.8357	8.52552	1.7051			56.2549			10.7407		67.8409
		-9	72.4644	66.383	80.2169		78.2067	66.7506	80.7452		81.1645											60.9264	73.1288	59.2962	62.132	56.6996	58.3173	68.9563	9.17141	1.83428			58.1176			11.3523		69.8786
			75.0337	67.8829	82.0053		80.0505	68.9545	81.8705		82.9253											63.7032	74.9138	60.1964	65.1777	57.5528	60.1727	70.803	9.17564	1.83513			59.7794			12.9318		72.228					61.4357
			76.3212	69.9216	84.6379		82.2846	70.962	83.397		84.1685											66.375	74.8388	59.8363	67.2927	59.6083	64.6513	72.6381	9.03512	1.80702			61.6176	84.257		15.0266		73.5572		64.0056			64.2701			85.5945
		-8.5	78.3286	72.0338	86.9364		83.076	73.8781	85.4098		86.197											69.3151	75.6187	60.3601	69.1878	62.1098	66.9706	74.5709	8.99824	1.79965			62.2843	87.2138		17.4843		74.7744		68.1105			67.9209			87.2603
			79.2942	72.995	87.5403		84.2815	75.64	86.3986	72.2558	86.8964											70.2835	76.7212	60.3764	70.8291	64.1264	69.4338	75.5052	8.5366	1.70732		81.5805	63.7402	89.8894		19.9981	60.5635	75.8821		71.5231		67.2306	70.8481		67.2078	89.2895	72.1264	96.5827
			82.2028	74.6112	88.3201		86.1166	76.5854	86.6482	75.3578	89.1563	56.7956	66.792	72.0117	67.7153	59.2883	10.1729	56.1509	62.254	60.931	69.4053	70.9952	77.4111	60.982	71.9628	64.6888	71.881	69.1015	15.9586	3.19171		83.4311	64.6275	92.045		22.5392	64.659	77.1648		74.6845	70.7865	70.8771	73.789	78.8378	72.2216	89.6193	74.5717	97.0155
		-8	84.1049	76.5459	90.5893		87.4946	79.0411	88.3806	77.304	90.1995	60.2275	65.9581	75.6516	70.9413	64.0378	64.3947	60.334	65.4971	63.6774	71.9782	73.527	78.2061	61.9476	74.8223	66.1819	73.0166	73.5025	9.59868	1.91974		86.6165	65.6422	93.3089		25.4623	66.6193	77.132		77.7417	76.0245	73.9661	76.3585	82.7409	76.7217	91.1007	78.5967	100
			83.824	77.5621	90.6772	57.0501	88.0122	79.9374	88.3123	79.6994	90.9633	62.4935	68.0674	75.2982	71.9633	64.7059	68.3198	64.0919	68.0216	65.8338	75.9587	76.0005	78.9936	61.8494	77.4281	67.7526	74.7601	74.303	9.47244	1.89449		88.3411	65.5735	94.277		28.2313	69.4916	77.6845		80.5906	79.9607	75.6373	78.3081	85.6947	79.5749	92.8392	77.9667	98.6241	83.1528
			86.5161	79.1845	90.3606	60.8033	89.6425	81.9203	89.1496	81.8492	92.5604	64.421	71.7626	79.7685	72.7021	67.7269	72.1685	66.829	70.9961	69.0683	76.8083	76.5372	79.1285	62.144	77.1235	69.5753	77.8631	76.2644	8.95554	1.79111		89.8177	66.9069	95.6696	54.9856	30.9891	73.112	78.6117	67.1589	82.5144	82.0061	78.1756	79.5232	88.496	82.0143	94.3932	80.6014	99.3712	85.3596
		-7.5	87.1832	79.0621	90.9469	62.5773	88.9912	83.1604	89.5678	84.0949	92.9638	68.5017	73.2505	78.3285	75.9527	70.3704	73.4062	69.7518	74.2829	71.9385	78.5558	76.3155	80.4635	63.3879	77.2081	70.5449	77.7991	77.5442	8.22095	1.64419		91.4281	67.0882	95.9414	59.8151	34.4597	76.0553	78.2807	71.9699	84.2728	84.5029	79.9825	81.8688	90.8086	83.7727	95.528	83.3726	99.4815	89.5638
			88.4064	81.1681	91.8734	64.1087	90.1708	84.8425	90.4979	86.9573	94.6187	69.2116	75.5232	80.7227	76.6238	72.8395	75.5256	72.5972	75.1859	75.7558	81.4442	77.2139	80.411	62.8478	79.2217	72.6973	79.6385	79.2041	8.22302	1.6446		91.4281	67.201	97.1099	63.108	37.8997	77.9556	79.093	74.4713	85.2101	86.6668	81.2372	84.1216	93.1337	85.3461	94.6615	84.8995	98.9589	89.5995
			89.0502	81.3028	92.3014	65.8759	90.8177	84.4987	89.9369	88.7718	95.3527	72.2345	76.259	80.6697	78.5631	74.6405	77.645	73.6024	78.0572	77.9996	81.6748	79.0923	80.741	64.5499	80.7953	72.8718	80.3583	80.3065	7.73241	1.54648		91.9518	68.3137	97.6297	66.3894	41.1471	79.4463	79.0137	77.0715	86.6009	87.5482	82.2112	84.7605	95.0635	86.1064	95.7069	87.0935	99.0201	91.086
		-7	89.4481	81.9395	92.5007	68.4088	91.8399	85.7266	90.6387	89.9874	96.3777	74.3407	78.0412	84.2124	80.1638	76.9644	78.7131	76.0767	79.1883	83.1864	83.4587	81.0057	81.4909	65.4664	81.9459	76.5367	81.11	81.9508	7.29383	1.45877		92.444	67.8088	98.078	68.4806	45.0334	81.9418	79.3556	80.148	86.8582	88.3589	83.6701	86.3279	96.2369	87.3246	95.1255	88.3069	98.175	93.0732
			89.4481	83.0476	92.6884	70.7264	91.1757	86.85	91.4953	91.9696	96.3645	77.3729	78.4173	84.5216	82.571	78.3733	80.8325	76.9195	81.8409	82.946	82.8034	81.2857	82.3384	64.7954	82.9272	78.0105	82.4216	82.8857	7.00685	1.40137		92.6763	67.5392	98.822	71.0572	48.0111	83.9677	79.7084	82.7572	88.7698	89.3517	84.9399	88.3076	97.1614	88.6896	95.7572	89.6568	97.6401	94.3094
			90.0099	83.6231	91.9378	72.8422	92.599	88.262	91.858	92.9816	97.1052	78.4871	80.412	83.6293	82.8726	80.6536	79.688	78.7056	82.7064	85.911	86.068	83.0125	82.6384	65.4828	84.1455	78.631	83.8932	83.9262	6.82084	1.36417		93.2039	68.7304	100.143	73.6453	50.9856	85.5949	80.5399	84.95	89.5969	90.1576	85.9646	88.212	98.0111	89.2943	96.0646	91.5622	97.7055	95.3361
		-6.5	90.8937	83.917	93.5796	73.9053	93.1704	88.0656	91.7385	92.7181	97.7813	80.2783	82.5049	84.3272	83.359	81.5251	81.3581	79.6799	83.6031	88.2422	85.6675	84.2375	83.0733	66.8903	85.3469	80.8028	86.0045	84.9068	6.53867	1.30773		94.1568	69.0833	99.07	75.5979	54.5733	86.9928	80.4469	86.7803	89.5295	90.1839	86.8276	89.2032	97.8617	89.8403	95.992	92.6887	96.942	95.3923
			90.7883	84.3088	93.0812	75.946	93.7182	88.4339	92.0308	94.5625	98.0525	80.9036	81.344	85.8203	84.0793	84.4154	81.3242	82.4093	84.5748	90.5806	87.0388	84.6809	83.3283	67.234	86.0575	80.7446	84.389	85.5939	6.44633	1.28927		95.6255	69.25	99.8665	77.1577	57.8031	89.4228	81.4644	88.4069	90.8099	90.924	88.1084	89.6428	99.0133	91.0703	96.0982	93.4055	96.4235	95.5915
			91.514	84.9516	93.7965	76.592	93.5931	88.1208	92.3113	94.826	98.3434	82.9674	81.622	86.9865	84.541	83.9361	82.6721	82.7264	84.6966	90.3985	86.2257	86.3143	83.9733	68.0196	86.4975	80.8997	86.0845	86.1044	6.27546	1.25509		95.3065	69.6422	99.1272	80.2889	60.7118	90.4003	81.1006	90.9502	90.571	91.9646	87.5426	90.148	98.9791	90.9147	97.9652	94.1907	96.7868	96.0309
		-6	91.2799	87.1066	93.3627	77.0022	93.1661	89.1645	92.9342	95.1195	97.788	83.9171	83.4042	88.6297	84.3194	85.6354	83.1723	84.6826	86.3026	91.6442	86.699	86.1393	84.9783	69.1326	86.0406	84.3126	86.6603	86.9038	5.87154	1.17431		96.3815	69.8529	97.9493	79.9884	64.5354	91.7818	81.6722	91.0161	90.5159	91.6258	88.3988	90.9535	99.0507	91.493	97.7696	94.5165	94.9863	97.6604
			90.958	88.9678	93.4565	78.807	92.9785	90.7238	94.6132	96.0656	97.9086	86.5592	83.4859	87.8788	87.1268	87.7415	84.0793	85.2625	87.9648	92.2051	88.301	87.026	86.1032	69.8363	87.8342	81.9275	87.9239	87.8294	5.7653	1.15306		95.4955	71.0735	98.946	83.2467	66.5051	91.7436	82.1016	92.5499	91.8086	92.7239	87.4002	91.9202	100	91.0967	97.641	95.6958	96.3581	96.9197
			92.4094	88.9923	93.3802	79.6548	93.1855	90.3555	93.8175	96.4369	97.6739	86.1596	86.38	88.7004	85.8277	86.2455	84.037	85.6878	87.5992	92.8535	89.0777	88.2394	87.1831	69.9345	87.0558	82.2765	87.2521	88.0166	5.67003	1.13401		96.0901	70.9216	98.7266	84.922	69.7332	92.448	82.1208	94.0507	93.6099	91.803	87.2536	91.6143	98.9448	90.5654	98.3342	96.0526	95.4967	97.7728
		-5.5	93.8959	88.8698	93.3333	80.8614	93.7074	90.3309	94.2761	96.2692	98.3385	86.5592	85.448	89.8224	86.191	88.3951	85.6222	87.3734	87.9773	93.5966	89.0655	88.2511	88.7656	71.0802	88.5618	82.005	87.1241	88.6288	5.53584	1.10717		97.039	71.0049	98.0971	85.8117	72.0849	93.7312	82.501	94.0597	92.6786	92.3047	87.5618	93.6241	99.4771	91.126	98.5969	96.3661	95.3211	97.6655
			93.6384	89.8494	93.6265	81.5109	93.3581	92.4059	94.6666	97.1914	96.9465	87.5887	87.0013	90.485	87.1822	91.358	86.7243	89.059	88.0179	95.3887	88.3981	88.6711	89.433	71.9967	87.7496	82.451	88.6436	89.3337	5.35514	1.07103		97.2753	71.9706	98.6122	88.342	74.0353	94.9326	82.531	95.3748	94.198	92.8089	87.6714	92.9059	99.4117	91.7484	97.7304	96.1923	95.0761	99.0754
			93.2171	91.4657	93.6265	83.1243	92.8966	92.9953	95.7247	97.5807	97.2077	89.4175	87.6717	91.6424	87.6439	90.6173	88.3011	88.711	89.4645	93.9972	89.4539	89.7912	90.573	72.2586	89.4078	82.6062	89.4754	89.9548	5.15732	1.03146		96.9681	71.4559	98.3594	88.0994	76.6759	94.4739	82.8948	94.8805	93.7263	93.4196	87.4413	93.8207	99.7417	91.7014	97.8199	97.145	95.2762	98.5084
		-5	94.844	91.8024	93.134	82.4406	93.5953	93.1119	96.7263	98.5628	97.8789	90.7292	89.4212	92.358	89.4478	90.3704	87.5466	88.5332	89.7425	93.6548	90.267	90.5495	90.753	73.3061	90.1015	81.0937	90.8509	90.4329	5.32446	1.06489		97.5981	72.6569	97.706	88.8735	78.4882	96.2103	83.3297	95.3927	94.2348	92.9071	87.17	94.3804	98.8203	92.5938	98.3621	96.4157	93.933	98.5952
			95.1835	92.7391	93.0636	84.1634	94.9064	93.5846	97.0794	97.8083	98.1136	92.5673	89.6501	93.8687	89.9341	91.663	88.1146	88.9121	91.2516	94.1284	92.5121	90.9462	92.0654	75.4337	89.5601	80.2211	90.8989	91.1348	5.11349	1.0227		97.3501	73.3284	96.8619	89.4165	80.4707	95.2111	83.9068	96.0967	95.1231	94.5932	87.4481	94.4432	99.8101	91.8041	100	96.1612	93.737	98.7791
			95.002	93.9696	94.9282	85.0214	95.0035	95.2606	97.5647	96.9699	99.2726	92.7977	90.2551	93.6655	90.0634	92.8976	88.2757	89.492	91.4985	96.3648	92.0388	91.8096	92.3129	76.0884	91.1506	81.2682	91.3148	91.7714	5.07126	1.01425		97.6533	73.2059	95.1879	90.6875	83.0374	96.7127	84.4347	97.4867	94.8352	93.6579	87.8769	94.8719	99.1596	92.3237	98.7087	97.4739	93.8717	99.0396
		-4.5	96.1901	93.486	94.3242	86.7441	95.8208	95.1808	97.8496	97.9101	99.2279	93.9401	91.416	94.5048	90.3528	93.1736	90.1662	91.0152	92.0265	95.9642	92.9005	92.2763	94.3753	77.2504	90.1692	82.548	92.2425	92.4422	4.76688	0.953376		97.8462	73.8284	95.2499	90.803	83.9316	96.8165	84.3581	96.5341	95.8461	94.8998	88.3522	95.175	99.0382	92.7494	99.3739	97.6756	94.0309	98.064
			96.5939	95.6838	95.9484	86.8467	97.285	97.6426	99.6171	97.8981	99.137	94.4149	93.2309	96.1481	91.898	94.902	90.6833	90.4199	92.817	96.7728	93.7864	92.0196	94.8328	78.5106	91.7259	81.0355	93.1062	93.3183	5.05079	1.01016		97.3698	73.652	94.2627	92.5361	86.1548	96.2977	85.0473	98.5351	95.2886	94.8363	88.0221	95.5164	99.4709	92.6642	99.5919	97.2939	92.851	97.8801
			95.9209	96.9634	95.2389	87.4483	97.2397	97.8452	100	98.2095	98.1864	95.1201	92.724	96.74	91.738	95.7008	92.7433	92.3142	93.3981	96.8092	93.7985	92.9996	96.1077	79.689	91.3536	82.0438	93.3941	93.7491	4.75905	0.951811		97.5627	74.6029	94.6299	92.8018	87.2271	97.6902	85.2114	97.232	96.471	94.2842	88.6399	96.158	98.1605	93.2954	99.4298	98.4639	93.6063	97.7523
		-4	97.542	95.892	95.28	88.067	98.8937	97.0164	99.2587	97.3831	100	95.6514	94.4408	97.1729	93.468	96.8482	92.7179	92.9869	94.1698	96.1754	94.8665	94.5631	97.7876	80.6383	92.6734	83.0134	93.5221	94.4011	4.57596	0.915192		97.4013	75.4559	95.5694	92.8365	88.797	96.5489	85.7584	98.7209	96.6364	94.3956	89.5289	95.9423	98.755	92.8815	99.3348	97.958	93.5206	98.7893
			98.8939	97.5144	97.3732	89.4138	99.1892	97.9557	99.52	96.7004	99.9058	98.4956	93.9339	97.7295	94.8532	96.4561	93.7097	92.8864	96.4788	97.6397	96.5291	96.3832	98.5901	81.6367	95.0423	85.5342	96.3372	95.5481	4.32931	0.865862		97.9565	75.848	94.3151	94.2808	90.3092	98.0506	86.8607	98.628	96.8509	93.7382	89.8919	97.0264	97.9302	93.6594	98.2839	99.0287	93.6063	97.9056
			97.2845	97.3613	99.0794	91.4715	98.3546	97.925	98.5184	96.5447	98.9783	98.1148	96.0268	99.1342	95.1671	97.1532	95.8206	93.7524	96.3444	98.1059	96.4927	96.0915	98.8151	84.6645	94.9239	87.4346	96.4651	96.001	3.50963	0.701926		98.6928	76.402	95.2833	94.8469	91.8277	98.4492	87.8234	97.912	97.776	93.7561	91.4549	96.3656	97.6033	94.1789	97.3056	98.7339	93.4389	98.2581
		-3.5	98.0394	97.9491	97.2911	91.075	99.2064	99.8281	98.9984	96.8441	98.937	100	95.6181	99.1784	96.4539	98.2135	95.295	94.7653	97.2349	98.1715	97.7913	96.5232	100	85.761	95.6853	89.1216	96.4171	96.5759	3.41791	0.683583		98.3108	77.8627	94.5775	95.3668	93.0622	98.3236	87.9082	98.7538	97.4697	94.4375	91.6563	96.9827	98.1978	93.9236	99.0553	98.6656	92.5162	98.539
			98.0219	99.5225	98.1413	91.5262	98.9196	98.8029	97.4101	97.0298	98.3038	98.8482	97.8417	99.7703	96.2876	99.971	95.6765	97.0463	96.5069	99.9272	97.7063	97.6432	99.5575	85.8429	95.4484	91.3903	97.9047	97.0019	3.20028	0.640056		98.6061	78.5049	94.6633	94.4541	94.2276	98.3837	88.8655	98.5052	97.9476	94.3621	93.1371	98.2115	97.4975	93.95	98.01	98.0853	91.8671	98.7587
			98.5018	99.9082	98.0299	92.7841	99.269	100	94.4799	97.1795	98.3104	99.6897	97.9562	100	97.0572	99.0559	97.3466	97.3324	97.0287	99.2059	97.6699	97.1065	97.7726	89.3781	95.313	92.0496	97.9367	97.2145	2.61806	0.523613		98.2833	79.299	94.8636	95.7135	94.7332	98.5802	90.0607	98.9336	98.0578	95.2542	93.6741	98.4081	97.7434	94.6251	99.2453	99.4042	92.5081	98.5186
		-3	98.215	100	98.886	94.213	100	99.7974	88.8616	99.3533	98.3583	99.4076	100.85	97.2347	97.5743	100	98.3723	98.067	98.8158	100	97.2694	97.4915	95.6352	91.1784	97.1235	94.1051	98.4485	97.5703	2.85772	0.571543		99.1338	80.4118	95.3787	96.5569	95.7638	99.0826	90.8812	99.6675	99.1239	95.5033	94.0138	98.6402	97.0835	95.0772	98.7143	98.7059	91.7691	98.3143
			100	99.3878	99.6541	95.6999	99.8771	99.4905	83.0972	99.0718	98.0459	98.8576	98.7083	95.2381	97.6051	98.6783	98.8216	98.3067	99.4938	98.492	99.551	97.8532	91.3004	92.5041	98.0541	96.6841	100	97.3789	3.704	0.740801		98.8896	81.4608	95.1641	96.6609	96.9051	99.1263	92.4184	98.9635	99.4486	95.6973	95.5535	98.7822	97.2329	95.8228	98.6137	99.6028	92.2468	98.0027
			98.531	96.2104	100	97.1048	98.9476	99.2019	73.848	100	96.0669	99.1209	100	90.2465	98.9842	97.6471	98.8132	99.1495	100	98.8198	99.5388	98.7749	86.3357	94.0426	96.9543	95.0747	99.8241	96.5295	5.73153	1.14631		98.866	84.2353	95.7364	97.851	97.2197	100	92.525	99.3799	100	96.4853	96.9179	98.5555	97.7434	96.1575	98.3062	99.0969	91.6058	98.774
		-2.5	99.1982	93.3697	98.3172	97.7576	98.7924	98.1828	65.6046	100.138	95.3362	98.646	98.5121	81.774	100	96.7466	97.6178	100	99.3158	98.5867	99.6117	99.6733	79.8935	97.5777	98.6971	97.8088	99.968	95.645	8.06161	1.61232		98.9251	84.4559	96.695	97.0422	99.0882	99.8198	94.6201	98.601	99.7243	97.5247	98.2315	99.3965	97.7559	97.0528	98.636	99.9286	91.1893	98.4828
			96.4769	89.5494	97.4025	98.6088	96.017	96.3902	56.9431	99.1017	91.9388	96.4882	99.1825	72.0117	99.686	96.122	98.9403	99.7603	98.1878	99.4391	99.7209	100	72.0789	98.8052	98.7648	99.1468	99.7921	94.0222	10.7726	2.15453		99.3424	86.3186	97.0288	97.1808	99.0256	99.7106	95.7552	99.32	99.565	98.7522	99.8644	99.2846	97.2859	97.7103	98.3901	99.4973	90.4503	100
			96.6758	83.0721	93.6206	100	93.7656	95.015	48.529	99.9102	88.6257	93.7286	95.0458	62.3023	99.5814	95.8606	100	99.9768	96.3726	97.9238	100	99.0433	64.9093	99.198	97.2758	100	98.5765	91.9603	13.4271	2.68542		100	87.9804	97.9397	97.8047	99.3852	99.4976	97.0406	99.7993	99.3383	98.9701	99.3973	98.8422	97.7092	97.8424	99.3795	99.7114	89.4337	98.9221
		-2	93.3868	78.9274	88.8127	99.6958	87.7836	92.2586	39.4227	97.8442	83.3452	89.5303	93.7868	48.8824	97.3342	92.215	99.3896	99.9381	94.2761	97.1443	99.6238	97.6549	59.2245	100	100	98.3711	97.1369	89.0394	16.2273	3.24547		99.9764	89.7745	98.6551	98.2438	100	98.7441	98.1319	99.5477	98.7502	99.0408	100	100	97.096	98.5939	99.7764	99.3887	89.7113	99.6475
			89.0911	70.6808	81.1785	98.1542	79.2224	86.9851	29.4588	96.7663	76.7553	83.8842	87.1812	35.1621	94.0282	88.0465	98.4317	98.4304	88.499	93.582	97.2816	95.4848	55.6997	98.2324	97.5973	96.9944	94.9456	84.4709	18.7684	3.75369		99.8858	91.9559	100	98.7175	99.618	99.5249	98.1319	99.8802	99.2893	99.8383	98.1795	98.4081	97.5691	98.3444	98.664	100	89.103	99.2235
			81.6176	65.4402	70.8942	96.9202	68.343	80.8705	20.2724	93.4906	68.957	78.1722	82.1942	20.7174	87.6439	85.8533	98.2706	95.8092	81.0536	88.621	93.3859	92.0546	52.6624	96.7594	97.3942	95.6758	89.9552	79.3211	21.267	4.2534		98.9566	93.8775	98.8888	99.3183	98.9389	98.9133	98.8513	100	97.8618	100	96.974	97.5015	97.0493	98.5381	98.977	99.6742	88.168	99.0447
		-1.5	70.1293	56.9977	58.7276	92.9721	55.9411	71.2751	12.2328	89.185	59.2772	71.5763	73.3486	12.8633	82.7864	78.228	94.1082	91.425	71.6709	85.1315	87.1359	85.3226	50.93	92.4877	92.132	92.6895	83.2694	72.4737	22.4074	4.48149		99.6417	95.3824	98.0876	100	97.3048	99.4703	99.1029	99.1702	96.2198	98.7905	97.111	97.6189	96.7692	100	98.1944	97.9394	86.0001	98.3398
			58.9864	47.4164	45.2829	87.92	44.3349	61.0166	7.66203	81.3462	50.1116	64.1625	64.7973	9.6475	76.0451	69.7894	88.6402	84.9532	59.3326	78.2472	76.3714	76.9922	48.5901	84.108	86.1421	88.5592	74.7761	64.6092	22.2245	4.44491		97.3383	97.402	96.8047	98.937	96.0126	98.8424	98.9361	98.0498	95.1231	98.4552	94.6439	97.0946	97.2298	98.7876	97.0261	96.7912	84.6119	97.6604
			47.5683	37.3026	33.8024	81.6886	31.2904	50.3223	6.4588	72.3157	39.1191	53.8668	58.0281	9.72701	64.4955	61.8155	79.7304	76.5638	44.6916	70.7802	65.7524	67.0867	45.8152	73.6661	78.6802	85.1852	62.7159	55.9388	21.267	4.2534		95.5034	97.6618	94.6585	98.4171	94.0735	99.0171	100	97.0343	92.4397	96.1811	94.1371	96.3547	94.1079	98.2886	95.5224	94.7865	81.1579	96.4497
		-1	35.3075	28.0274	22.316	71.8134	20.0142	40.9479	5.60439	59.3149	28.7384	44.4878	48.5121	9.13508	54.6882	49.8911	69.0912	66.7517	31.6222	59.9621	49.8544	54.6494	42.6504	60.4419	70.3215	78.8443	48.8164	46.0722	19.6678	3.93356		94.8537	100	92.3646	97.7239	91.1086	98.2908	98.575	94.2963	88.3776	95.3237	92.859	94.7818	92.1906	97.8923	91.5143	90.6374	77.2343	92.828
			26.2012	19.5482	11.9203	59.518	12.2035	30.7876	5.70359	47.5178	19.0206	33.0873	39.3885	10.5045	42.2459	36.7466	56.7735	57.4809	19.3026	48.0367	36.4442	41.9554	39.268	48.6907	59.5601	70.0019	35.3807	36.2915	17.5297	3.50594		92.7117	99.8284	88.2249	96.6378	86.8114	95.8008	95.6567	91.7081	80.9521	92.7478	89.7275	92.0867	88.6392	95.8258	87.428	85.5636	71.7919	90.2023
			18.2361	14.7606	7.28819	46.2417	8.11265	23.6294	5.87213	34.4033	11.3743	23.4733	32.4232	11.6176	29.4835	24.6042	43.1333	42.1867	11.5385	34.3265	23.4951	28.1297	30.696	36.2684	44.1455	59.2205	22.0729	26.6693	13.9039	2.78079		88.5735	99.8725	82.0393	93.4373	80.2218	93.5128	92.4649	86.5526	68.6926	86.7387	85.3262	86.1176	82.9059	93.222	79.3225	76.1575	59.4986	85.85
		-0.5	11.0318	12.3975	5.87511	31.4442	7.58863	17.2202	6.52921	22.5822	7.77853	15.7162	26.308	13.7203	18.5003	16.8918	28.6538	29.5755	8.10785	21.8766	14.8422	16.8125	22.2889	24.0426	24.9915	41.3613	10.1887	18.253	9.01043	1.80209		81.2576	98.6912	71.4613	88.5846	71.385	87.6918	84.0818	81.5559	46.3791	78.453	78.5071	70.4522	70.6144	86.5467	57.6723	56.2128	36.0838	79.4289
			7.37988	10.8424	5.59953	19.207	7.14008	12.8614	8.31271	14.444	6.89239	10.3192	19.8169	17.3955	10.8047	12.549	18.3028	16.8716	6.72686	13.6228	11.2985	11.6322	14.5043	14.9427	10.0338	23.4826	1.67946	12.2665	5.12466	1.02493		65.9842	90.0784	50.2528	75.4015	58.0278	77.4204	68.6532	71.248	19.1337	65.5797	67.0731	41.5324	45.6953	72.5474	22.0471	21.3443	16.5517	67.7564
			6.11576	11.5526	5.66989	10.3264	7.20909	12.6895	11.6642	10.845	6.31375	8.16605	15.2878	22.2193	7.56634	11.1402	12.4788	10.7864	6.77061	10.585	11.4442	11.1656	9.48703	11.7676	6.51438	9.05565	-0.431862	9.85557	4.09276	0.818551		38.792	66.3284	20.9557	40	35.662	53.918	41.937	53.0346	12.7313	49.9772	50.2404	26.14	20.2253	47.5313	12.885	12.6955	12.6853	40.6978
		PB1 extrusion	6.56054	11.5097	6.61976	7.66023	7.84309	12.5606	16.0707	9.0724	6.24101	6.88731	12.4428	29.2164	6.93837	12.5054	10.7579	9.92036	6.70812	9.3174	11.1529	11.2822	8.27959	10.0655	6.31134	5.56525	-0.335893	9.64612	5.20189	1.04038		20.5969	28.6324	11.8132	19.7689	18.0798	24.1413	27.9334	24.9985	12.2595	34.2131	28.9544	22.3199	14.0936	26.6453	13.2204	10.2905	11.538	20.2186
			7.09896	12.4464	7.67517	7.08939	8.48572	12.2598	20.5839	9.15025	6.58819	6.90612	13.015	36.8937	6.82756	12.244	10.0966	9.44096	7.0518	10.1333	11.7112	11.2472	8.19709	9.91817	4.50085	5.52647	0.495841	10.2234	6.68706	1.33741		16.3405	17.3578	10.2442	17.5505	12.7697	17.7906	22.9938	16.437	13.4542	24.1671	18.934	23.2128	12.8455	21.2294	13.4384	9.26949	11.7299	17.0106
			6.90583	13.6892	9.72735	6.87404	9.63081	13.1623	24.8133	8.66519	6.84445	7.31512	13.571	43.6346	7.04303	11.4597	9.92709	9.76572	8.0235	9.95848	12.4636	12.4956	8.45208	10.3601	6.61591	4.34361	-0.735765	11.0002	8.13671	1.62734		15.8956	16.348	9.8388	16.6378	11.6942	16.431	25.4718	14.4329	14.0975	20.8728	15.4423	25.5038	13.384	19.3653	14.003	10.1322	12.3015	16.0758
		0.5	7.28624	16.1198	11.7502	7.2227	12.2423	14.6786	28.7825	9.77903	7.5603	7.69592	15.3695	52.381	7.09844	13.3769	9.87623	10.1833	9.89502	11.4592	15.0971	14.1757	9.59952	13.6498	7.9357	5.25499	-0.271913	12.7279	9.78251	1.9565		15.8838	18.4657	10.0439	17.539	11.4823	16.5019	29.4048	13.9896	16.4318	20.2488	13.9888	29.1273	14.8002	19.9084	16.1664	10.7311	12.869	16.3261
			8.7669	21.9114	15.8135	7.7867	15.2937	17.8218	31.8695	11.0066	9.44996	8.91825	17.7567	58.9628	8.08348	14.5098	11.4022	9.88943	13.9318	12.7996	16.7354	16.9525	12.0669	17.1522	11.1844	6.84506	0.0799744	15.0796	10.9406	2.18811		16.8091	22.2696	10.5446	19.4685	12.0826	16.7914	35.4111	14.3401	19.3052	21.6487	14.182	34.4465	16.7517	21.6726	18.1844	12.8321	15.1594	16.3823
			10.6572	29.7049	20.3459	8.66519	19.2336	22.5919	34.2599	12.9289	12.2853	11.3394	21.5827	63.0621	9.46869	17.923	12.0125	10.7786	20.1025	15.6771	20.5461	23.6962	15.5992	24.4354	16.8359	9.98643	2.15931	18.6351	11.6902	2.33804		18.9235	27.4363	11.6988	20.2889	12.7344	17.8125	42.6125	15.0081	24.2066	24.8449	15.4354	40.5139	20.023	24.4525	22.0023	14.9081	17.2621	17.9761
		1	13.6654	38.2331	25.3357	10.7776	23.7794	29.5844	36.9213	15.995	16.339	14.6679	26.3734	66.5253	10.7246	21.9172	14.7338	11.9153	27.951	20.3468	26.2136	30.9415	20.129	36.3011	25.5499	13.2054	5.45425	23.3432	12.6178	2.52356		21.2348	35.3627	13.5683	23.6742	13.9543	19.5107	51.7012	16.9762	30.6396	28.9656	17.2395	46.7069	24.1285	27.6904	25.239	18.1635	19.2504	20.0347
			18.0956	46.5654	29.6159	13.6113	27.577	36.7364	37.8803	19.9593	20.3349	19.6324	32.1452	69.1227	13.0887	28.5113	16.37	13.7555	36.3869	26.7429	32.4757	39.237	25.6187	50.5565	34.0609	20.128	10.2047	28.7365	13.5762	2.71523		24.8415	45.9755	15.9147	28.238	15.2787	21.6294	61.222	19.843	37.428	33.4551	20.286	53.5443	29.4541	31.8881	28.3806	21.5119	21.1816	23.2785
			22.561	54.2549	33.3392	17.2996	31.6549	42.8756	38.4136	24.0314	24.3474	25.2927	40.7946	70.6069	17.3613	37.9956	20.117	15.6654	44.3104	33.6272	39.1019	48.7924	31.3634	63.7807	44.5347	25.6932	15.563	34.5351	14.6606	2.93212		29.0467	58.5882	19.1768	34.1883	16.7154	26.4785	70.4748	24.2855	45.7726	39.1361	24.0312	59.0219	35.2559	37.0663	31.3656	25.4376	24.0844	25.8378
		1.5	27.0732	61.3506	37.5198	22.3586	34.0421	50.9608	39.2339	28.2232	27.6324	30.3982	48.8882	71.5523	21.6955	46.565	24.1268	18.2634	51.0592	40.3147	46.1165	56.3061	37.5806	77.1849	52.8257	33.2752	22.5848	40.2853	15.7887	3.15774		34.9451	70.3676	22.2959	39.9076	18.335	31.6333	80.663	29.6986	54.3009	45.3848	28.5873	64.6961	40.7339	41.0233	33.9594	28.845	26.7138	29.9091
			30.6315	66.2973	38.3348	27.3013	36.3193	55.958	39.5176	31.8342	30.4065	36.0162	58.9438	69.2994	26.6269	53.4786	28.2977	21.5263	59.0733	47.9202	51.7233	63.8315	42.8679	86.9231	61.3367	39.2088	28.3749	45.282	16.6807	3.33613		40.9773	83.049	25.2146	46.2045	20.0575	38.186	89.1335	35.4772	62.7435	51.8945	33.5434	68.8821	46.654	45.861	36.9221	32.2586	29.3676	34.2051
			34.7457	71.6665	40.1407	31.4374	38.3917	60.4089	39.9923	35.2536	32.5177	40.44	63.9634	69.7676	30.8933	59.1431	32.2482	24.712	63.5193	54.6368	56.2743	69.7935	47.1801	96.2029	67.9526	44.8904	35.2047	49.6551	17.5986	3.51972		46.0409	93.8971	29.2446	51.7042	21.7992	44.1271	98.8513	41.2767	71.2045	58.3252	38.6967	72.8497	53.0472	49.4188	39.4265	34.797	31.3681	38.6545
		2	37.1335	76.7663	41.2606	35.0538	39.2198	65.314	39.7011	37.8945	34.1313	44.5442	68.8849	67.9389	35.4553	63.297	37.4364	28.4543	68.7152	60.1442	58.6408	74.0287	51.1549	102.946	73.6887	48.982	40.8829	53.2668	18.3074	3.66148		52.1833	105.196	32.3684	57.5043	23.1941	51.3242	107.204	47.232	79.2366	63.8553	44.4693	77.5053	57.0997	52.8063	41.4221	36.3487	33.5239	40.5548
			39.1058	79.2029	41.1551	38.0448	40.0759	68.1871	39.6051	39.6132	35.1018	48.2723	73.9372	66.7108	39.6355	65.4031	42.9807	31.5395	72.6801	66.5331	60.3519	76.1521	53.1723	106.318	77.8173	52.0652	46.5611	56.0089	18.5939	3.71877		57.7785	114.922	36.1789	62.7499	24.8234	57.5547	114.939	52.5043	87.2075	69.1435	49.9774	81.6258	62.3226	55.9443	43.2221	39.7313	35.0672	44.4473
			40.3406	81.0518	40.6802	39.9419	40.6905	69.2922	39.2595	40.4994	35.315	51.7747	76.4225	64.6347	41.8457	65.7081	47.3126	33.2792	72.4333	68.5947	61.0437	77.0505	56.2322	107.267	79.154	54.3145	49.7921	57.3572	18.459	3.6918		63.0901	124.098	39.36	68.6193	26.2713	64.8228	122.532	58.5915	94.6759	73.9971	54.9376	85.3476	65.7433	60.2037	45.05	41.8818	35.847	46.8993
		2.5	40.9259	81.8783	40.1935	41.7296	40.6215	71.2137	38.8211	41.2719	35.2291	53.6693	77.0765	61.6574	44.7331	65.8678	49.7287	35.4674	71.9928	73.3809	60.2791	75.6621	57.7996	109.247	79.3401	56.8935	53.231	58.3164	18.4267	3.68535		69.2601	132.755	42.1118	73.264	27.2217	70.3435	128.262	63.5342	102.757	78.8602	60.3005	88.8837	68.8216	64.3281	46.66	43.8307	37.4311	49.4228
			40.961	82.7905	39.3843	42.7312	40.2592	70.213	38.8563	43.3619	35.0637	54.2946	77.894	58.8391	46.0444	64.6623	54.2811	37.5938	69.7588	77.4241	61.7718	74.8571	58.8946	107.66	78.1726	55.9434	54.4306	58.6457	18.0016	3.60032		74.7765	139.054	45.3119	79.1334	28.5058	76.6177	134.506	68.9264	108.559	83.8646	65.0005	92.2342	72.0742	68.1941	47.2581	45.2737	38.0476	51.2107
			40.5571	80.611	38.2586	42.9363	39.8689	69.2922	38.3102	43.0205	34.8405	56.8944	76.3734	57.938	47.7129	63.4568	55.0695	38.8232	68.0185	78.6989	60.8859	72.6403	59.247	105.286	77.3266	57.0487	54.7345	58.314	17.3916	3.47833		79.0251	145.245	47.3579	83.3969	29.4738	83.4926	138.824	73.3689	115.525	88.299	69.3333	94.7026	75.0965	71.4848	48.1078	46.155	38.3334	53.2795
		3	40.3289	79.5212	37.6312	42.7619	39.3449	67.3399	37.764	43.3798	34.4719	56.6311	76.2426	55.9943	46.9495	62.0189	55.5358	40.0062	66.6687	79.7698	59.1505	70.6335	58.5421	102.275	74.4839	56.2342	54.9904	57.5468	16.821	3.3642		83.691	150.623	49.5612	87.5448	30.3069	88.4017	143.16	77.4699	120.72	92.6927	72.6798	97.7773	78.0254	73.8361	50.0307	48.2187	39.3745	54.4749
			39.8724	77.6234	36.3119	43.3943	38.7238	65.093	37.4675	43.0385	33.9428	56.2268	76.1445	53.5913	46.9495	59.2157	56.6802	39.4263	63.9755	80.5493	57.9369	67.11	58.2646	99.4763	72.8257	56.273	53.9987	56.5645	16.3304	3.26608		87.7505	154.578	53.2812	91.115	30.8254	94.0643	147.645	81.541	125.891	96.3248	75.9305	100.459	80.78	77.1737	49.9581	49.2925	39.6766	55.6549
			39.4276	76.3622	35.5731	42.4543	37.3911	63.9389	37.5571	43.314	32.7823	56.0669	74.068	51.3208	44.8809	59.2012	55.7731	40.1144	62.507	81.4453	56.7476	65.675	56.9072	95.1555	70.3384	52.8602	52.3353	55.3679	15.8258	3.16516		92.0896	158.49	55.6562	95.5864	31.4691	98.0287	152.267	85.3364	132.337	100.172	79.2866	103.159	83.9579	79.8274	50.8301	49.8014	39.9053	56.84
		3.5	38.3391	74.7582	33.9431	41.8937	36.6881	61.9375	37.092	42.0864	32.4384	54.2382	71.1413	49.1121	44.0005	58.0102	54.9508	41.2588	61.1292	79.9883	54.9272	62.6765	55.1672	93.1751	69.1371	54.4309	52.8631	54.2153	15.337	3.0674		95.7751	161.402	59.009	100.104	32.0887	102.998	156.001	90.1444	137.269	103.288	81.9276	104.718	86.0184	82.0407	50.914	50.4251	39.9012	58.1528
			38.1401	71.5195	32.8525	41.733	36.0756	59.709	36.5362	41.6612	31.8928	53.0723	70.9941	48.105	43.0647	55.8896	56.6124	41.5062	58.9983	79.7552	52.8762	59.9347	52.7749	90.7201	64.7208	53.6358	52.4952	53.011	14.7677	2.95354		100.193	165.152	61.2934	103.882	32.6859	108.742	159.072	93.2628	140.914	106.397	84.6071	106.026	88.2906	84.9645	50.8245	51.6665	39.7542	58.7352
			37.2154	69.0339	31.586	40.8716	35.2562	58.3461	36.8221	41.4695	31.3704	52.762	70.2747	46.5766	41.9319	54.3791	54.3744	41.5835	57.6548	78.342	51.9539	57.9046	51.5599	86.874	61.4044	52.2591	50.3039	51.6844	14.1243	2.82487		103.851	166.608	63.2535	109.463	33.1659	112.33	162.152	97.3039	144.927	109.887	87.8248	107.121	91.0608	87.2512	49.7009	52.1847	39.8481	60.7887
		4	36.5424	64.2708	31.1404	40.5401	34.4044	55.4853	35.8472	41.1701	30.714	50.7734	68.3453	44.359	40.8176	52.215	53.6792	41.3593	55.5833	77.6499	50.7646	55.8161	49.94	85.1718	59.4247	52.1815	48.8004	50.2798	13.6322	2.72644		107.422	169.235	65.3472	112.513	33.5367	115.841	164.649	100.413	148.72	111.433	90.3138	108.001	93.2925	89.2914	50.8078	52.7805	40.1911	60.8347
			35.4539	63.2117	30.6889	39.6137	33.3046	53.2936	35.989	40.6012	30.4231	49.3677	65.0098	43.0957	37.9671	52.7378	52.433	41.8542	53.4993	76.0035	49.7816	54.8827	47.5776	80.9329	57.3266	50.8435	48.4965	48.9756	12.9547	2.59094		109.844	170.534	66.6158	115.355	33.8738	119.756	165.598	103.355	152.775	114.004	93.0741	109.502	95.1071	91.0615	50.3158	53.2367	39.6481	61.8155
			34.5643	60.1812	29.9619	38.6703	32.1444	51.6177	36.0072	40.4994	29.2823	48.4227	63.4729	42.1945	37.3823	53.0864	51.9074	42.5191	52.5152	74.7068	47.9976	53.0277	45.3727	78.4615	55.1438	50.0679	48.3045	47.9005	12.5205	2.50411		112.383	171.373	68.8382	119.977	34.0102	122.656		107.076	157.665	116.484	95.4234	110.308	96.8408	92.3678	51.4786	53.8325	40.4891	61.4834
		4.5	34.2307	57.4017	29.141	38.2123	32.0215	48.9533	35.8984	40.3916	28.8839	47.4261	60.9876	41.7881	35.6461	50.3704	51.7718	42.465	51.3904	71.3921	46.966	51.7443	44.6903	77.2177	53.9932	49.0789	47.6807	46.7897	11.9113	2.38226		115.289		70.0258	123.455	34.3297	125.463		110.23	160.587	118.193	97.4589	110.595	98.0329	94.0997	51.8196	54.1367	40.0155	62.7912
			33.9088	54.0162	28.197	37.8534	31.6829	47.2773	35.3448	39.2059	28.7169	45.79	60.6769	40.2862	35.1413	49.1649	49.8983	41.7305	50.4468	69.5345	45.7524	51.2659	42.9654	74.7791	50.6599	49.1953	46.4971	45.5995	11.4296	2.28593		118.282		70.8413	126.979		128.215		113.343	164.098	120.753	100.1	111.698	99.3775	95.7142	52.2556	55.2476	39.8685	62.8167
			32.0126	52.8591	28.8596	37.344	30.7988	45.5645	35.3629	38.7388	28.1482	44.3139	60.9385	39.6855	33.7007	49.9637	48.3469	41.7073	48.7721	67.6623	44.733	50.3559	41.0679	73.4697	49.78	47.7797	46.5131	44.7391	11.2517	2.25035		120.554		71.8047	129.07		131.016		115.514	167.59	123.294	101.458	112.143	100.928	96.8091	52.6301	56.0079	40.6728	62.7452
		5	32.1707	51.0347	26.8777	36.5373	29.7227	43.956	35.316	39.8407	27.6605	43.7027	58.3878	37.9716	32.6294	49.1794	48.1519	41.5217	48.2722	66.4384	43.2767	49.2008	40.3855	72.4223	48.0711	49.331	46.4171	43.939	11.0787	2.21574		122.125		72.7633	130.329		133.097		117.974	168.65	124.742	87.7358	112.659	102.543	97.9276	53.4463	55.859	41.4241	63.0415
			31.1114	47.5021	27.0009	35.3546	29.8197	42.9308	34.9458	39.5772	27.2488	41.9444	56.7691	37.627	31.1765	47.5817	48.8471	42.4959	46.8912	63.8013	44.0049	47.9991	38.4131	73.0606	44.7377	47.2174	45.3135	42.9349	10.8278	2.16557		124.944		72.9016	132.709		135.292		120.137	172.356	126.748	91.5467		103.405	99.2896	53.3959	56.5821	42.9143	63.7464
			30.7836	46.0328	26.0686	34.9581	28.9787	41.8012	35.2253	39.5233	26.9016	41.2533	55.1341	37.7153	30.6778	48.0755	48.2197	41.1351	46.2694	61.4992	42.0388	46.879	36.2907	69.9509	43.9594	47.5858	45.1376	42.0838	10.3518	2.07035		126.105			133.426		137.307		122.767		128.855	93.7316		105.422	100.467	54.1841	57.5441	43.8615	64.1806
		5.5	29.5371	44.9369	25.8106	34.7052	27.6999	40.9847	35.0727	38.3376	26.3974	40.0122	54.709	36.0544	31.1827	46.8845	47.4059	41.7537	45.8008	60.1442	41.6869	46.3306	35.6157	69.509	41.1675	47.5858	45.9053	41.4092	10.326	2.0652					135.586		139.092		124.969		130.751	95.0288		105.755	101.133	54.5922	57.9444	44.0044	64.1295
			29.4551	43.9513	25.5468	34.5479	27.4368	39.1246	34.997	38.0502	26.2651	38.7805	53.3519	35.3211	30.1114	46.5069	46.5751	40.6402	43.6574	57.8422	40.6189	46.3773	34.2733	68.2979	41.7766	47.4889	44.1619	40.6063	10.0013	2.00026					137.909				126.835		132.321			106.418		54.6928	58.6923	45.0864	63.6749
			30.4559	41.9738	25.4412	33.8677	27.5856	38.1853	34.7271	37.8526	26.2139	37.9766	51.7495	34.8794	29.3542	45.9114	45.5748	41.1428	42.492	56.8442	40.1578	45.7006	32.9459	68.4452	39.3063	48.6523	45.1536	40.1036	9.90883	1.98177					138.486				128.578							55.4587	58.6333	46.0621	65.0337
		6	29.2445	40.0086	25.6347	33.3892	27.191	36.7426	34.6685	38.3496	25.918	37.7697	51.1282	36.3636	28.837	45.8533	46.7531	41.05	43.0732	55.5912	40.3883	44.4289	32.5409	69.0835	38.8156	47.5276	43.874	39.769	9.92266	1.98453					138.683				129.905							55.6264	58.4844	45.6784	64.4156
			28.4661	38.9311	25.5468	33.0473	26.4729	36.0673	34.3442	37.8226	25.4071	36.8483	50.2126	35.2416	28.0859	44.4299	45.8884	41.3129	45.6977	53.7845	37.7913	44.5222	31.2209	67.8887	38.1049	47.2368	45.4575	39.1932	9.88793	1.97759					137.1				131.58							56.3251	59.3626	45.8376	65.3709
			27.8984	36.7087	24.8021	33.126	25.9532	35.0175	34.3282	36.6908	25.1046	36.0914	48.3486	33.9694	27.341	43.3406	45.6341	40.5629	48.6877	51.8977	39.6117	44.1839	30.231	65.7119	37.4112	47.3531	45.4894	38.6198	9.75099	1.9502																55.727	59.195	47.1767	65.4781
		6.5	28.0857	33.5068	24.4327	33.0952	25.923	33.4766	34.2311	37.092	24.8665	35.8375	48.0543	34.0578	26.0358	43.3987	42.2855	40.4083	50.1437	50.6884	37.318	42.9238	29.3835	66.1375	36.3283	47.3337	45.6654	38.0284	9.88684	1.97737																56.3866	59.2105	47.287	65.1206
			27.9277	33.0048	24.163	32.6713	25.5326	32.4575	34.0071	36.9962	24.3722	34.7468	47.9725	34.0754	25.6541	43.9506	42.3194	40.6402	49.9688	49.6103	38.0947	43.5422	28.7086	65.8592	36.6836	47.2174	45.3135	37.8196	9.96784	1.99357																55.5369	59.406	47.4544	65.4832
			26.8099	32.6864	24.2392	32.6816	24.8275	31.4384	33.7554	36.3674	24.0366	34.0605	45.7162	33.3863	25.1124	41.8736	42.862	40.3696	48.7752	48.1023	36.5413	42.7371	28.3411	66.3993	36.599	48.3615	46.1292	37.2884	10.0319	2.00637																55.8779	59.1516	48.0096	65.4219
		7	27.2312	31.5477	23.4828	32.6577	24.7498	30.7263	33.8471	36.8465	23.7258	33.139	45.896	32.3085	24.3982	41.8155	41.9549	40.4624	47.6067	46.7327	36.517	43.4488	27.8011	65.2864	36.3113	47.9155	46.5931	36.9201	9.96283	1.99257																55.3133	58.9095	47.8463	65.7642
			27.0088	31.3701	23.6001	32.562	24.586	30.2413	33.8845	36.5052	23.491	32.1235	45.7162	33.0241	23.918	42.077	42.0566	39.5655	45.8008	46.9076	35.4733	42.0138	27.3061	65.2537	34.6362	48.8656	47.1849	36.6069	10.0192	2.00383																55.9729	58.7699	48.2424	65.473
			26.8567	30.3784	22.7323	31.9091	24.5515	29.3081	33.8866	36.3315	23.2265	31.771	43.7704	31.6989	24.035	40.6245	42.9552	39.9057	44.8978	45.0135	34.2354	42.3171	27.1636	65.5155	35.0761	48.0318	46.4651	36.1063	9.96669	1.99334																55.5761	58.4626	48.124	65.4015
		7.5	26.8742	30.2314	23.3069	31.8134	24.3983	28.9029	34.0807	35.3434	23.2447	30.6145	42.7077	31.9375	22.9391	40.5084	41.8532	39.9366	43.2544	43.6876	34.733	42.1421	26.6387	64.0917	35.3638	48.4972	46.721	35.7529	9.73819	1.94764																56.5934	58.3261	47.6748	65.0337
			26.3124	30.6171	23.0196	32.4731	24.1611	28.5653	34.3741	35.4812	22.9768	29.9704	42.7894	31.5222	22.7975	40.276	41.904	39.0706	42.7889	42.8426	34.4175	42.5505	26.5112	63.4697	35.9222	50.3006	47.3768	35.6996	9.84403	1.96881																55.8891	57.9196	48.1689	64.7323
			26.1954	29.3315	23.1252	32.3534	24.256	28.3566	34.165	34.9422	22.9603	28.8374	41.8084	32.6442	22.5943	40.7843	41.7684	40.0835	41.8609	42.981	34.8908	41.6171	25.7912	63.6825	35.6176	50.669	48.1606	35.5791	9.96777	1.99355																55.8611	58.3664	48.3975	63.8384
		8	26.7045	28.6947	23.0665	32.186	24.1202	28.1356	34.2205	35.3434	23.1405	28.2403	42.2989	31.3985	21.5662	39.9129	42.7772	39.4495	40.8017	41.2472	33.932	42.3171	26.4662	63.6825	35.313	50.8241	48.2566	35.3638	10.0175	2.00349																	57.8637	48.6343	63.6545
			25.4404	29.3253	23.3069	32.2851	23.8441	27.405	34.3175	34.9183	22.8132	27.8407	40.7456	30.5062	21.4985	40.3922	41.7599	40.0758	39.8613	41.0213	33.2888	40.8704	25.9937	63.2897	35.2792	50.9405	48.0966	35.0046	9.98018	1.99604																	57.1841	48.4424	63.8333
			25.5223	28.3335	22.9551	32.6611	23.5552	27.0367	34.4498	34.1398	22.6346	27.5633	40.533	31.3367	20.9875	40.0581	42.1753	40.2227	39.7519	40.3147	32.7913	41.7454	25.7987	64.1899	36.0068	51.3283	48.6404	34.9893	10.2567	2.05134																			63.9354
																																																	63.2509
[truncated: 81 more columns]

## Sheet: Fig. 2E
	Time range included in figure		Securin FL																													Securin N101
	Point of alignment		1	2	3	4	5	6	7	8	9	10	11	12	13	14	15	16	17	18	19	20	21	22	23	24	25	MEAN	STDEV	SEM		1	2	3	4	5	6	7	8	9	10	11	12	13	14	15	16	17	18
																							51.0274
																							54.2223
																							56.6672
		Time in hours relative to PB1 extrusion																					59.2095
																							61.2794
																							62.2619
		-10		57.1079				54.2698	65.2302														64.2493	50.1146				58.1943	6.48134	1.29627
				58.9568				57.4621	68.7631														66.0267	52.0131				60.6443	6.75197	1.35039
			64.2009	58.8037			71.651	58.34	71.9066		72.3792												68.0366	54.6645				64.9978	7.02873	1.40575								60.3003
		-9.5	67.4665	60.2241	73.1398		73.7428	59.6415	73.641		75.1302												70.5715	57.1686				67.8584	7.0394	1.40788								64.3646
			68.6662	62.2628	76.2826		75.3407	61.2929	75.9654		77.2546												71.1639	56.6448				69.4304	7.66862	1.53372			54.0735			9.75183		65.7021
			69.9889	63.2852	78.7628		75.4011	64.6019	78.4838		79.3179											57.6362	71.9064	58.7561	59.0525			68.8357	8.52552	1.7051			56.2549			10.7407		67.8409
		-9	72.4644	66.383	80.2169		78.2067	66.7506	80.7452		81.1645											60.9264	73.1288	59.2962	62.132	56.6996	58.3173	68.9563	9.17141	1.83428			58.1176			11.3523		69.8786
			75.0337	67.8829	82.0053		80.0505	68.9545	81.8705		82.9253											63.7032	74.9138	60.1964	65.1777	57.5528	60.1727	70.803	9.17564	1.83513			59.7794			12.9318		72.228					61.4357
			76.3212	69.9216	84.6379		82.2846	70.962	83.397		84.1685											66.375	74.8388	59.8363	67.2927	59.6083	64.6513	72.6381	9.03512	1.80702			61.6176	84.257		15.0266		73.5572		64.0056			64.2701			85.5945
		-8.5	78.3286	72.0338	86.9364		83.076	73.8781	85.4098		86.197											69.3151	75.6187	60.3601	69.1878	62.1098	66.9706	74.5709	8.99824	1.79965			62.2843	87.2138		17.4843		74.7744		68.1105			67.9209			87.2603
			79.2942	72.995	87.5403		84.2815	75.64	86.3986	72.2558	86.8964											70.2835	76.7212	60.3764	70.8291	64.1264	69.4338	75.5052	8.5366	1.70732		81.5805	63.7402	89.8894		19.9981	60.5635	75.8821		71.5231		67.2306	70.8481		67.2078	89.2895	72.1264	96.5827
			82.2028	74.6112	88.3201		86.1166	76.5854	86.6482	75.3578	89.1563	56.7956	66.792	72.0117	67.7153	59.2883	10.1729	56.1509	62.254	60.931	69.4053	70.9952	77.4111	60.982	71.9628	64.6888	71.881	69.1015	15.9586	3.19171		83.4311	64.6275	92.045		22.5392	64.659	77.1648		74.6845	70.7865	70.8771	73.789	78.8378	72.2216	89.6193	74.5717	97.0155
		-8	84.1049	76.5459	90.5893		87.4946	79.0411	88.3806	77.304	90.1995	60.2275	65.9581	75.6516	70.9413	64.0378	64.3947	60.334	65.4971	63.6774	71.9782	73.527	78.2061	61.9476	74.8223	66.1819	73.0166	73.5025	9.59868	1.91974		86.6165	65.6422	93.3089		25.4623	66.6193	77.132		77.7417	76.0245	73.9661	76.3585	82.7409	76.7217	91.1007	78.5967	100
			83.824	77.5621	90.6772	57.0501	88.0122	79.9374	88.3123	79.6994	90.9633	62.4935	68.0674	75.2982	71.9633	64.7059	68.3198	64.0919	68.0216	65.8338	75.9587	76.0005	78.9936	61.8494	77.4281	67.7526	74.7601	74.303	9.47244	1.89449		88.3411	65.5735	94.277		28.2313	69.4916	77.6845		80.5906	79.9607	75.6373	78.3081	85.6947	79.5749	92.8392	77.9667	98.6241	83.1528
			86.5161	79.1845	90.3606	60.8033	89.6425	81.9203	89.1496	81.8492	92.5604	64.421	71.7626	79.7685	72.7021	67.7269	72.1685	66.829	70.9961	69.0683	76.8083	76.5372	79.1285	62.144	77.1235	69.5753	77.8631	76.2644	8.95554	1.79111		89.8177	66.9069	95.6696	54.9856	30.9891	73.112	78.6117	67.1589	82.5144	82.0061	78.1756	79.5232	88.496	82.0143	94.3932	80.6014	99.3712	85.3596
		-7.5	87.1832	79.0621	90.9469	62.5773	88.9912	83.1604	89.5678	84.0949	92.9638	68.5017	73.2505	78.3285	75.9527	70.3704	73.4062	69.7518	74.2829	71.9385	78.5558	76.3155	80.4635	63.3879	77.2081	70.5449	77.7991	77.5442	8.22095	1.64419		91.4281	67.0882	95.9414	59.8151	34.4597	76.0553	78.2807	71.9699	84.2728	84.5029	79.9825	81.8688	90.8086	83.7727	95.528	83.3726	99.4815	89.5638
			88.4064	81.1681	91.8734	64.1087	90.1708	84.8425	90.4979	86.9573	94.6187	69.2116	75.5232	80.7227	76.6238	72.8395	75.5256	72.5972	75.1859	75.7558	81.4442	77.2139	80.411	62.8478	79.2217	72.6973	79.6385	79.2041	8.22302	1.6446		91.4281	67.201	97.1099	63.108	37.8997	77.9556	79.093	74.4713	85.2101	86.6668	81.2372	84.1216	93.1337	85.3461	94.6615	84.8995	98.9589	89.5995
			89.0502	81.3028	92.3014	65.8759	90.8177	84.4987	89.9369	88.7718	95.3527	72.2345	76.259	80.6697	78.5631	74.6405	77.645	73.6024	78.0572	77.9996	81.6748	79.0923	80.741	64.5499	80.7953	72.8718	80.3583	80.3065	7.73241	1.54648		91.9518	68.3137	97.6297	66.3894	41.1471	79.4463	79.0137	77.0715	86.6009	87.5482	82.2112	84.7605	95.0635	86.1064	95.7069	87.0935	99.0201	91.086
		-7	89.4481	81.9395	92.5007	68.4088	91.8399	85.7266	90.6387	89.9874	96.3777	74.3407	78.0412	84.2124	80.1638	76.9644	78.7131	76.0767	79.1883	83.1864	83.4587	81.0057	81.4909	65.4664	81.9459	76.5367	81.11	81.9508	7.29383	1.45877		92.444	67.8088	98.078	68.4806	45.0334	81.9418	79.3556	80.148	86.8582	88.3589	83.6701	86.3279	96.2369	87.3246	95.1255	88.3069	98.175	93.0732
			89.4481	83.0476	92.6884	70.7264	91.1757	86.85	91.4953	91.9696	96.3645	77.3729	78.4173	84.5216	82.571	78.3733	80.8325	76.9195	81.8409	82.946	82.8034	81.2857	82.3384	64.7954	82.9272	78.0105	82.4216	82.8857	7.00685	1.40137		92.6763	67.5392	98.822	71.0572	48.0111	83.9677	79.7084	82.7572	88.7698	89.3517	84.9399	88.3076	97.1614	88.6896	95.7572	89.6568	97.6401	94.3094
			90.0099	83.6231	91.9378	72.8422	92.599	88.262	91.858	92.9816	97.1052	78.4871	80.412	83.6293	82.8726	80.6536	79.688	78.7056	82.7064	85.911	86.068	83.0125	82.6384	65.4828	84.1455	78.631	83.8932	83.9262	6.82084	1.36417		93.2039	68.7304	100.143	73.6453	50.9856	85.5949	80.5399	84.95	89.5969	90.1576	85.9646	88.212	98.0111	89.2943	96.0646	91.5622	97.7055	95.3361
		-6.5	90.8937	83.917	93.5796	73.9053	93.1704	88.0656	91.7385	92.7181	97.7813	80.2783	82.5049	84.3272	83.359	81.5251	81.3581	79.6799	83.6031	88.2422	85.6675	84.2375	83.0733	66.8903	85.3469	80.8028	86.0045	84.9068	6.53867	1.30773		94.1568	69.0833	99.07	75.5979	54.5733	86.9928	80.4469	86.7803	89.5295	90.1839	86.8276	89.2032	97.8617	89.8403	95.992	92.6887	96.942	95.3923
			90.7883	84.3088	93.0812	75.946	93.7182	88.4339	92.0308	94.5625	98.0525	80.9036	81.344	85.8203	84.0793	84.4154	81.3242	82.4093	84.5748	90.5806	87.0388	84.6809	83.3283	67.234	86.0575	80.7446	84.389	85.5939	6.44633	1.28927		95.6255	69.25	99.8665	77.1577	57.8031	89.4228	81.4644	88.4069	90.8099	90.924	88.1084	89.6428	99.0133	91.0703	96.0982	93.4055	96.4235	95.5915
			91.514	84.9516	93.7965	76.592	93.5931	88.1208	92.3113	94.826	98.3434	82.9674	81.622	86.9865	84.541	83.9361	82.6721	82.7264	84.6966	90.3985	86.2257	86.3143	83.9733	68.0196	86.4975	80.8997	86.0845	86.1044	6.27546	1.25509		95.3065	69.6422	99.1272	80.2889	60.7118	90.4003	81.1006	90.9502	90.571	91.9646	87.5426	90.148	98.9791	90.9147	97.9652	94.1907	96.7868	96.0309
		-6	91.2799	87.1066	93.3627	77.0022	93.1661	89.1645	92.9342	95.1195	97.788	83.9171	83.4042	88.6297	84.3194	85.6354	83.1723	84.6826	86.3026	91.6442	86.699	86.1393	84.9783	69.1326	86.0406	84.3126	86.6603	86.9038	5.87154	1.17431		96.3815	69.8529	97.9493	79.9884	64.5354	91.7818	81.6722	91.0161	90.5159	91.6258	88.3988	90.9535	99.0507	91.493	97.7696	94.5165	94.9863	97.6604
			90.958	88.9678	93.4565	78.807	92.9785	90.7238	94.6132	96.0656	97.9086	86.5592	83.4859	87.8788	87.1268	87.7415	84.0793	85.2625	87.9648	92.2051	88.301	87.026	86.1032	69.8363	87.8342	81.9275	87.9239	87.8294	5.7653	1.15306		95.4955	71.0735	98.946	83.2467	66.5051	91.7436	82.1016	92.5499	91.8086	92.7239	87.4002	91.9202	100	91.0967	97.641	95.6958	96.3581	96.9197
			92.4094	88.9923	93.3802	79.6548	93.1855	90.3555	93.8175	96.4369	97.6739	86.1596	86.38	88.7004	85.8277	86.2455	84.037	85.6878	87.5992	92.8535	89.0777	88.2394	87.1831	69.9345	87.0558	82.2765	87.2521	88.0166	5.67003	1.13401		96.0901	70.9216	98.7266	84.922	69.7332	92.448	82.1208	94.0507	93.6099	91.803	87.2536	91.6143	98.9448	90.5654	98.3342	96.0526	95.4967	97.7728
		-5.5	93.8959	88.8698	93.3333	80.8614	93.7074	90.3309	94.2761	96.2692	98.3385	86.5592	85.448	89.8224	86.191	88.3951	85.6222	87.3734	87.9773	93.5966	89.0655	88.2511	88.7656	71.0802	88.5618	82.005	87.1241	88.6288	5.53584	1.10717		97.039	71.0049	98.0971	85.8117	72.0849	93.7312	82.501	94.0597	92.6786	92.3047	87.5618	93.6241	99.4771	91.126	98.5969	96.3661	95.3211	97.6655
			93.6384	89.8494	93.6265	81.5109	93.3581	92.4059	94.6666	97.1914	96.9465	87.5887	87.0013	90.485	87.1822	91.358	86.7243	89.059	88.0179	95.3887	88.3981	88.6711	89.433	71.9967	87.7496	82.451	88.6436	89.3337	5.35514	1.07103		97.2753	71.9706	98.6122	88.342	74.0353	94.9326	82.531	95.3748	94.198	92.8089	87.6714	92.9059	99.4117	91.7484	97.7304	96.1923	95.0761	99.0754
			93.2171	91.4657	93.6265	83.1243	92.8966	92.9953	95.7247	97.5807	97.2077	89.4175	87.6717	91.6424	87.6439	90.6173	88.3011	88.711	89.4645	93.9972	89.4539	89.7912	90.573	72.2586	89.4078	82.6062	89.4754	89.9548	5.15732	1.03146		96.9681	71.4559	98.3594	88.0994	76.6759	94.4739	82.8948	94.8805	93.7263	93.4196	87.4413	93.8207	99.7417	91.7014	97.8199	97.145	95.2762	98.5084
		-5	94.844	91.8024	93.134	82.4406	93.5953	93.1119	96.7263	98.5628	97.8789	90.7292	89.4212	92.358	89.4478	90.3704	87.5466	88.5332	89.7425	93.6548	90.267	90.5495	90.753	73.3061	90.1015	81.0937	90.8509	90.4329	5.32446	1.06489		97.5981	72.6569	97.706	88.8735	78.4882	96.2103	83.3297	95.3927	94.2348	92.9071	87.17	94.3804	98.8203	92.5938	98.3621	96.4157	93.933	98.5952
			95.1835	92.7391	93.0636	84.1634	94.9064	93.5846	97.0794	97.8083	98.1136	92.5673	89.6501	93.8687	89.9341	91.663	88.1146	88.9121	91.2516	94.1284	92.5121	90.9462	92.0654	75.4337	89.5601	80.2211	90.8989	91.1348	5.11349	1.0227		97.3501	73.3284	96.8619	89.4165	80.4707	95.2111	83.9068	96.0967	95.1231	94.5932	87.4481	94.4432	99.8101	91.8041	100	96.1612	93.737	98.7791
			95.002	93.9696	94.9282	85.0214	95.0035	95.2606	97.5647	96.9699	99.2726	92.7977	90.2551	93.6655	90.0634	92.8976	88.2757	89.492	91.4985	96.3648	92.0388	91.8096	92.3129	76.0884	91.1506	81.2682	91.3148	91.7714	5.07126	1.01425		97.6533	73.2059	95.1879	90.6875	83.0374	96.7127	84.4347	97.4867	94.8352	93.6579	87.8769	94.8719	99.1596	92.3237	98.7087	97.4739	93.8717	99.0396
		-4.5	96.1901	93.486	94.3242	86.7441	95.8208	95.1808	97.8496	97.9101	99.2279	93.9401	91.416	94.5048	90.3528	93.1736	90.1662	91.0152	92.0265	95.9642	92.9005	92.2763	94.3753	77.2504	90.1692	82.548	92.2425	92.4422	4.76688	0.953376		97.8462	73.8284	95.2499	90.803	83.9316	96.8165	84.3581	96.5341	95.8461	94.8998	88.3522	95.175	99.0382	92.7494	99.3739	97.6756	94.0309	98.064
			96.5939	95.6838	95.9484	86.8467	97.285	97.6426	99.6171	97.8981	99.137	94.4149	93.2309	96.1481	91.898	94.902	90.6833	90.4199	92.817	96.7728	93.7864	92.0196	94.8328	78.5106	91.7259	81.0355	93.1062	93.3183	5.05079	1.01016		97.3698	73.652	94.2627	92.5361	86.1548	96.2977	85.0473	98.5351	95.2886	94.8363	88.0221	95.5164	99.4709	92.6642	99.5919	97.2939	92.851	97.8801
			95.9209	96.9634	95.2389	87.4483	97.2397	97.8452	100	98.2095	98.1864	95.1201	92.724	96.74	91.738	95.7008	92.7433	92.3142	93.3981	96.8092	93.7985	92.9996	96.1077	79.689	91.3536	82.0438	93.3941	93.7491	4.75905	0.951811		97.5627	74.6029	94.6299	92.8018	87.2271	97.6902	85.2114	97.232	96.471	94.2842	88.6399	96.158	98.1605	93.2954	99.4298	98.4639	93.6063	97.7523
		-4	97.542	95.892	95.28	88.067	98.8937	97.0164	99.2587	97.3831	100	95.6514	94.4408	97.1729	93.468	96.8482	92.7179	92.9869	94.1698	96.1754	94.8665	94.5631	97.7876	80.6383	92.6734	83.0134	93.5221	94.4011	4.57596	0.915192		97.4013	75.4559	95.5694	92.8365	88.797	96.5489	85.7584	98.7209	96.6364	94.3956	89.5289	95.9423	98.755	92.8815	99.3348	97.958	93.5206	98.7893
			98.8939	97.5144	97.3732	89.4138	99.1892	97.9557	99.52	96.7004	99.9058	98.4956	93.9339	97.7295	94.8532	96.4561	93.7097	92.8864	96.4788	97.6397	96.5291	96.3832	98.5901	81.6367	95.0423	85.5342	96.3372	95.5481	4.32931	0.865862		97.9565	75.848	94.3151	94.2808	90.3092	98.0506	86.8607	98.628	96.8509	93.7382	89.8919	97.0264	97.9302	93.6594	98.2839	99.0287	93.6063	97.9056
			97.2845	97.3613	99.0794	91.4715	98.3546	97.925	98.5184	96.5447	98.9783	98.1148	96.0268	99.1342	95.1671	97.1532	95.8206	93.7524	96.3444	98.1059	96.4927	96.0915	98.8151	84.6645	94.9239	87.4346	96.4651	96.001	3.50963	0.701926		98.6928	76.402	95.2833	94.8469	91.8277	98.4492	87.8234	97.912	97.776	93.7561	91.4549	96.3656	97.6033	94.1789	97.3056	98.7339	93.4389	98.2581
		-3.5	98.0394	97.9491	97.2911	91.075	99.2064	99.8281	98.9984	96.8441	98.937	100	95.6181	99.1784	96.4539	98.2135	95.295	94.7653	97.2349	98.1715	97.7913	96.5232	100	85.761	95.6853	89.1216	96.4171	96.5759	3.41791	0.683583		98.3108	77.8627	94.5775	95.3668	93.0622	98.3236	87.9082	98.7538	97.4697	94.4375	91.6563	96.9827	98.1978	93.9236	99.0553	98.6656	92.5162	98.539
			98.0219	99.5225	98.1413	91.5262	98.9196	98.8029	97.4101	97.0298	98.3038	98.8482	97.8417	99.7703	96.2876	99.971	95.6765	97.0463	96.5069	99.9272	97.7063	97.6432	99.5575	85.8429	95.4484	91.3903	97.9047	97.0019	3.20028	0.640056		98.6061	78.5049	94.6633	94.4541	94.2276	98.3837	88.8655	98.5052	97.9476	94.3621	93.1371	98.2115	97.4975	93.95	98.01	98.0853	91.8671	98.7587
			98.5018	99.9082	98.0299	92.7841	99.269	100	94.4799	97.1795	98.3104	99.6897	97.9562	100	97.0572	99.0559	97.3466	97.3324	97.0287	99.2059	97.6699	97.1065	97.7726	89.3781	95.313	92.0496	97.9367	97.2145	2.61806	0.523613		98.2833	79.299	94.8636	95.7135	94.7332	98.5802	90.0607	98.9336	98.0578	95.2542	93.6741	98.4081	97.7434	94.6251	99.2453	99.4042	92.5081	98.5186
		-3	98.215	100	98.886	94.213	100	99.7974	88.8616	99.3533	98.3583	99.4076	100.85	97.2347	97.5743	100	98.3723	98.067	98.8158	100	97.2694	97.4915	95.6352	91.1784	97.1235	94.1051	98.4485	97.5703	2.85772	0.571543		99.1338	80.4118	95.3787	96.5569	95.7638	99.0826	90.8812	99.6675	99.1239	95.5033	94.0138	98.6402	97.0835	95.0772	98.7143	98.7059	91.7691	98.3143
			100	99.3878	99.6541	95.6999	99.8771	99.4905	83.0972	99.0718	98.0459	98.8576	98.7083	95.2381	97.6051	98.6783	98.8216	98.3067	99.4938	98.492	99.551	97.8532	91.3004	92.5041	98.0541	96.6841	100	97.3789	3.704	0.740801		98.8896	81.4608	95.1641	96.6609	96.9051	99.1263	92.4184	98.9635	99.4486	95.6973	95.5535	98.7822	97.2329	95.8228	98.6137	99.6028	92.2468	98.0027
			98.531	96.2104	100	97.1048	98.9476	99.2019	73.848	100	96.0669	99.1209	100	90.2465	98.9842	97.6471	98.8132	99.1495	100	98.8198	99.5388	98.7749	86.3357	94.0426	96.9543	95.0747	99.8241	96.5295	5.73153	1.14631		98.866	84.2353	95.7364	97.851	97.2197	100	92.525	99.3799	100	96.4853	96.9179	98.5555	97.7434	96.1575	98.3062	99.0969	91.6058	98.774
		-2.5	99.1982	93.3697	98.3172	97.7576	98.7924	98.1828	65.6046	100.138	95.3362	98.646	98.5121	81.774	100	96.7466	97.6178	100	99.3158	98.5867	99.6117	99.6733	79.8935	97.5777	98.6971	97.8088	99.968	95.645	8.06161	1.61232		98.9251	84.4559	96.695	97.0422	99.0882	99.8198	94.6201	98.601	99.7243	97.5247	98.2315	99.3965	97.7559	97.0528	98.636	99.9286	91.1893	98.4828
			96.4769	89.5494	97.4025	98.6088	96.017	96.3902	56.9431	99.1017	91.9388	96.4882	99.1825	72.0117	99.686	96.122	98.9403	99.7603	98.1878	99.4391	99.7209	100	72.0789	98.8052	98.7648	99.1468	99.7921	94.0222	10.7726	2.15453		99.3424	86.3186	97.0288	97.1808	99.0256	99.7106	95.7552	99.32	99.565	98.7522	99.8644	99.2846	97.2859	97.7103	98.3901	99.4973	90.4503	100
			96.6758	83.0721	93.6206	100	93.7656	95.015	48.529	99.9102	88.6257	93.7286	95.0458	62.3023	99.5814	95.8606	100	99.9768	96.3726	97.9238	100	99.0433	64.9093	99.198	97.2758	100	98.5765	91.9603	13.4271	2.68542		100	87.9804	97.9397	97.8047	99.3852	99.4976	97.0406	99.7993	99.3383	98.9701	99.3973	98.8422	97.7092	97.8424	99.3795	99.7114	89.4337	98.9221
		-2	93.3868	78.9274	88.8127	99.6958	87.7836	92.2586	39.4227	97.8442	83.3452	89.5303	93.7868	48.8824	97.3342	92.215	99.3896	99.9381	94.2761	97.1443	99.6238	97.6549	59.2245	100	100	98.3711	97.1369	89.0394	16.2273	3.24547		99.9764	89.7745	98.6551	98.2438	100	98.7441	98.1319	99.5477	98.7502	99.0408	100	100	97.096	98.5939	99.7764	99.3887	89.7113	99.6475
			89.0911	70.6808	81.1785	98.1542	79.2224	86.9851	29.4588	96.7663	76.7553	83.8842	87.1812	35.1621	94.0282	88.0465	98.4317	98.4304	88.499	93.582	97.2816	95.4848	55.6997	98.2324	97.5973	96.9944	94.9456	84.4709	18.7684	3.75369		99.8858	91.9559	100	98.7175	99.618	99.5249	98.1319	99.8802	99.2893	99.8383	98.1795	98.4081	97.5691	98.3444	98.664	100	89.103	99.2235
			81.6176	65.4402	70.8942	96.9202	68.343	80.8705	20.2724	93.4906	68.957	78.1722	82.1942	20.7174	87.6439	85.8533	98.2706	95.8092	81.0536	88.621	93.3859	92.0546	52.6624	96.7594	97.3942	95.6758	89.9552	79.3211	21.267	4.2534		98.9566	93.8775	98.8888	99.3183	98.9389	98.9133	98.8513	100	97.8618	100	96.974	97.5015	97.0493	98.5381	98.977	99.6742	88.168	99.0447
		-1.5	70.1293	56.9977	58.7276	92.9721	55.9411	71.2751	12.2328	89.185	59.2772	71.5763	73.3486	12.8633	82.7864	78.228	94.1082	91.425	71.6709	85.1315	87.1359	85.3226	50.93	92.4877	92.132	92.6895	83.2694	72.4737	22.4074	4.48149		99.6417	95.3824	98.0876	100	97.3048	99.4703	99.1029	99.1702	96.2198	98.7905	97.111	97.6189	96.7692	100	98.1944	97.9394	86.0001	98.3398
			58.9864	47.4164	45.2829	87.92	44.3349	61.0166	7.66203	81.3462	50.1116	64.1625	64.7973	9.6475	76.0451	69.7894	88.6402	84.9532	59.3326	78.2472	76.3714	76.9922	48.5901	84.108	86.1421	88.5592	74.7761	64.6092	22.2245	4.44491		97.3383	97.402	96.8047	98.937	96.0126	98.8424	98.9361	98.0498	95.1231	98.4552	94.6439	97.0946	97.2298	98.7876	97.0261	96.7912	84.6119	97.6604
			47.5683	37.3026	33.8024	81.6886	31.2904	50.3223	6.4588	72.3157	39.1191	53.8668	58.0281	9.72701	64.4955	61.8155	79.7304	76.5638	44.6916	70.7802	65.7524	67.0867	45.8152	73.6661	78.6802	85.1852	62.7159	55.9388	21.267	4.2534		95.5034	97.6618	94.6585	98.4171	94.0735	99.0171	100	97.0343	92.4397	96.1811	94.1371	96.3547	94.1079	98.2886	95.5224	94.7865	81.1579	96.4497
		-1	35.3075	28.0274	22.316	71.8134	20.0142	40.9479	5.60439	59.3149	28.7384	44.4878	48.5121	9.13508	54.6882	49.8911	69.0912	66.7517	31.6222	59.9621	49.8544	54.6494	42.6504	60.4419	70.3215	78.8443	48.8164	46.0722	19.6678	3.93356		94.8537	100	92.3646	97.7239	91.1086	98.2908	98.575	94.2963	88.3776	95.3237	92.859	94.7818	92.1906	97.8923	91.5143	90.6374	77.2343	92.828
			26.2012	19.5482	11.9203	59.518	12.2035	30.7876	5.70359	47.5178	19.0206	33.0873	39.3885	10.5045	42.2459	36.7466	56.7735	57.4809	19.3026	48.0367	36.4442	41.9554	39.268	48.6907	59.5601	70.0019	35.3807	36.2915	17.5297	3.50594		92.7117	99.8284	88.2249	96.6378	86.8114	95.8008	95.6567	91.7081	80.9521	92.7478	89.7275	92.0867	88.6392	95.8258	87.428	85.5636	71.7919	90.2023
			18.2361	14.7606	7.28819	46.2417	8.11265	23.6294	5.87213	34.4033	11.3743	23.4733	32.4232	11.6176	29.4835	24.6042	43.1333	42.1867	11.5385	34.3265	23.4951	28.1297	30.696	36.2684	44.1455	59.2205	22.0729	26.6693	13.9039	2.78079		88.5735	99.8725	82.0393	93.4373	80.2218	93.5128	92.4649	86.5526	68.6926	86.7387	85.3262	86.1176	82.9059	93.222	79.3225	76.1575	59.4986	85.85
		-0.5	11.0318	12.3975	5.87511	31.4442	7.58863	17.2202	6.52921	22.5822	7.77853	15.7162	26.308	13.7203	18.5003	16.8918	28.6538	29.5755	8.10785	21.8766	14.8422	16.8125	22.2889	24.0426	24.9915	41.3613	10.1887	18.253	9.01043	1.80209		81.2576	98.6912	71.4613	88.5846	71.385	87.6918	84.0818	81.5559	46.3791	78.453	78.5071	70.4522	70.6144	86.5467	57.6723	56.2128	36.0838	79.4289
			7.37988	10.8424	5.59953	19.207	7.14008	12.8614	8.31271	14.444	6.89239	10.3192	19.8169	17.3955	10.8047	12.549	18.3028	16.8716	6.72686	13.6228	11.2985	11.6322	14.5043	14.9427	10.0338	23.4826	1.67946	12.2665	5.12466	1.02493		65.9842	90.0784	50.2528	75.4015	58.0278	77.4204	68.6532	71.248	19.1337	65.5797	67.0731	41.5324	45.6953	72.5474	22.0471	21.3443	16.5517	67.7564
			6.11576	11.5526	5.66989	10.3264	7.20909	12.6895	11.6642	10.845	6.31375	8.16605	15.2878	22.2193	7.56634	11.1402	12.4788	10.7864	6.77061	10.585	11.4442	11.1656	9.48703	11.7676	6.51438	9.05565	-0.431862	9.85557	4.09276	0.818551		38.792	66.3284	20.9557	40	35.662	53.918	41.937	53.0346	12.7313	49.9772	50.2404	26.14	20.2253	47.5313	12.885	12.6955	12.6853	40.6978
		PB1 extrusion	6.56054	11.5097	6.61976	7.66023	7.84309	12.5606	16.0707	9.0724	6.24101	6.88731	12.4428	29.2164	6.93837	12.5054	10.7579	9.92036	6.70812	9.3174	11.1529	11.2822	8.27959	10.0655	6.31134	5.56525	-0.335893	9.64612	5.20189	1.04038		20.5969	28.6324	11.8132	19.7689	18.0798	24.1413	27.9334	24.9985	12.2595	34.2131	28.9544	22.3199	14.0936	26.6453	13.2204	10.2905	11.538	20.2186
			7.09896	12.4464	7.67517	7.08939	8.48572	12.2598	20.5839	9.15025	6.58819	6.90612	13.015	36.8937	6.82756	12.244	10.0966	9.44096	7.0518	10.1333	11.7112	11.2472	8.19709	9.91817	4.50085	5.52647	0.495841	10.2234	6.68706	1.33741		16.3405	17.3578	10.2442	17.5505	12.7697	17.7906	22.9938	16.437	13.4542	24.1671	18.934	23.2128	12.8455	21.2294	13.4384	9.26949	11.7299	17.0106
			6.90583	13.6892	9.72735	6.87404	9.63081	13.1623	24.8133	8.66519	6.84445	7.31512	13.571	43.6346	7.04303	11.4597	9.92709	9.76572	8.0235	9.95848	12.4636	12.4956	8.45208	10.3601	6.61591	4.34361	-0.735765	11.0002	8.13671	1.62734		15.8956	16.348	9.8388	16.6378	11.6942	16.431	25.4718	14.4329	14.0975	20.8728	15.4423	25.5038	13.384	19.3653	14.003	10.1322	12.3015	16.0758
		0.5	7.28624	16.1198	11.7502	7.2227	12.2423	14.6786	28.7825	9.77903	7.5603	7.69592	15.3695	52.381	7.09844	13.3769	9.87623	10.1833	9.89502	11.4592	15.0971	14.1757	9.59952	13.6498	7.9357	5.25499	-0.271913	12.7279	9.78251	1.9565		15.8838	18.4657	10.0439	17.539	11.4823	16.5019	29.4048	13.9896	16.4318	20.2488	13.9888	29.1273	14.8002	19.9084	16.1664	10.7311	12.869	16.3261
			8.7669	21.9114	15.8135	7.7867	15.2937	17.8218	31.8695	11.0066	9.44996	8.91825	17.7567	58.9628	8.08348	14.5098	11.4022	9.88943	13.9318	12.7996	16.7354	16.9525	12.0669	17.1522	11.1844	6.84506	0.0799744	15.0796	10.9406	2.18811		16.8091	22.2696	10.5446	19.4685	12.0826	16.7914	35.4111	14.3401	19.3052	21.6487	14.182	34.4465	16.7517	21.6726	18.1844	12.8321	15.1594	16.3823
			10.6572	29.7049	20.3459	8.66519	19.2336	22.5919	34.2599	12.9289	12.2853	11.3394	21.5827	63.0621	9.46869	17.923	12.0125	10.7786	20.1025	15.6771	20.5461	23.6962	15.5992	24.4354	16.8359	9.98643	2.15931	18.6351	11.6902	2.33804		18.9235	27.4363	11.6988	20.2889	12.7344	17.8125	42.6125	15.0081	24.2066	24.8449	15.4354	40.5139	20.023	24.4525	22.0023	14.9081	17.2621	17.9761
		1	13.6654	38.2331	25.3357	10.7776	23.7794	29.5844	36.9213	15.995	16.339	14.6679	26.3734	66.5253	10.7246	21.9172	14.7338	11.9153	27.951	20.3468	26.2136	30.9415	20.129	36.3011	25.5499	13.2054	5.45425	23.3432	12.6178	2.52356		21.2348	35.3627	13.5683	23.6742	13.9543	19.5107	51.7012	16.9762	30.6396	28.9656	17.2395	46.7069	24.1285	27.6904	25.239	18.1635	19.2504	20.0347
			18.0956	46.5654	29.6159	13.6113	27.577	36.7364	37.8803	19.9593	20.3349	19.6324	32.1452	69.1227	13.0887	28.5113	16.37	13.7555	36.3869	26.7429	32.4757	39.237	25.6187	50.5565	34.0609	20.128	10.2047	28.7365	13.5762	2.71523		24.8415	45.9755	15.9147	28.238	15.2787	21.6294	61.222	19.843	37.428	33.4551	20.286	53.5443	29.4541	31.8881	28.3806	21.5119	21.1816	23.2785
			22.561	54.2549	33.3392	17.2996	31.6549	42.8756	38.4136	24.0314	24.3474	25.2927	40.7946	70.6069	17.3613	37.9956	20.117	15.6654	44.3104	33.6272	39.1019	48.7924	31.3634	63.7807	44.5347	25.6932	15.563	34.5351	14.6606	2.93212		29.0467	58.5882	19.1768	34.1883	16.7154	26.4785	70.4748	24.2855	45.7726	39.1361	24.0312	59.0219	35.2559	37.0663	31.3656	25.4376	24.0844	25.8378
		1.5	27.0732	61.3506	37.5198	22.3586	34.0421	50.9608	39.2339	28.2232	27.6324	30.3982	48.8882	71.5523	21.6955	46.565	24.1268	18.2634	51.0592	40.3147	46.1165	56.3061	37.5806	77.1849	52.8257	33.2752	22.5848	40.2853	15.7887	3.15774		34.9451	70.3676	22.2959	39.9076	18.335	31.6333	80.663	29.6986	54.3009	45.3848	28.5873	64.6961	40.7339	41.0233	33.9594	28.845	26.7138	29.9091
			30.6315	66.2973	38.3348	27.3013	36.3193	55.958	39.5176	31.8342	30.4065	36.0162	58.9438	69.2994	26.6269	53.4786	28.2977	21.5263	59.0733	47.9202	51.7233	63.8315	42.8679	86.9231	61.3367	39.2088	28.3749	45.282	16.6807	3.33613		40.9773	83.049	25.2146	46.2045	20.0575	38.186	89.1335	35.4772	62.7435	51.8945	33.5434	68.8821	46.654	45.861	36.9221	32.2586	29.3676	34.2051
			34.7457	71.6665	40.1407	31.4374	38.3917	60.4089	39.9923	35.2536	32.5177	40.44	63.9634	69.7676	30.8933	59.1431	32.2482	24.712	63.5193	54.6368	56.2743	69.7935	47.1801	96.2029	67.9526	44.8904	35.2047	49.6551	17.5986	3.51972		46.0409	93.8971	29.2446	51.7042	21.7992	44.1271	98.8513	41.2767	71.2045	58.3252	38.6967	72.8497	53.0472	49.4188	39.4265	34.797	31.3681	38.6545
		2	37.1335	76.7663	41.2606	35.0538	39.2198	65.314	39.7011	37.8945	34.1313	44.5442	68.8849	67.9389	35.4553	63.297	37.4364	28.4543	68.7152	60.1442	58.6408	74.0287	51.1549	102.946	73.6887	48.982	40.8829	53.2668	18.3074	3.66148		52.1833	105.196	32.3684	57.5043	23.1941	51.3242	107.204	47.232	79.2366	63.8553	44.4693	77.5053	57.0997	52.8063	41.4221	36.3487	33.5239	40.5548
			39.1058	79.2029	41.1551	38.0448	40.0759	68.1871	39.6051	39.6132	35.1018	48.2723	73.9372	66.7108	39.6355	65.4031	42.9807	31.5395	72.6801	66.5331	60.3519	76.1521	53.1723	106.318	77.8173	52.0652	46.5611	56.0089	18.5939	3.71877		57.7785	114.922	36.1789	62.7499	24.8234	57.5547	114.939	52.5043	87.2075	69.1435	49.9774	81.6258	62.3226	55.9443	43.2221	39.7313	35.0672	44.4473
			40.3406	81.0518	40.6802	39.9419	40.6905	69.2922	39.2595	40.4994	35.315	51.7747	76.4225	64.6347	41.8457	65.7081	47.3126	33.2792	72.4333	68.5947	61.0437	77.0505	56.2322	107.267	79.154	54.3145	49.7921	57.3572	18.459	3.6918		63.0901	124.098	39.36	68.6193	26.2713	64.8228	122.532	58.5915	94.6759	73.9971	54.9376	85.3476	65.7433	60.2037	45.05	41.8818	35.847	46.8993
		2.5	40.9259	81.8783	40.1935	41.7296	40.6215	71.2137	38.8211	41.2719	35.2291	53.6693	77.0765	61.6574	44.7331	65.8678	49.7287	35.4674	71.9928	73.3809	60.2791	75.6621	57.7996	109.247	79.3401	56.8935	53.231	58.3164	18.4267	3.68535		69.2601	132.755	42.1118	73.264	27.2217	70.3435	128.262	63.5342	102.757	78.8602	60.3005	88.8837	68.8216	64.3281	46.66	43.8307	37.4311	49.4228
			40.961	82.7905	39.3843	42.7312	40.2592	70.213	38.8563	43.3619	35.0637	54.2946	77.894	58.8391	46.0444	64.6623	54.2811	37.5938	69.7588	77.4241	61.7718	74.8571	58.8946	107.66	78.1726	55.9434	54.4306	58.6457	18.0016	3.60032		74.7765	139.054	45.3119	79.1334	28.5058	76.6177	134.506	68.9264	108.559	83.8646	65.0005	92.2342	72.0742	68.1941	47.2581	45.2737	38.0476	51.2107
			40.5571	80.611	38.2586	42.9363	39.8689	69.2922	38.3102	43.0205	34.8405	56.8944	76.3734	57.938	47.7129	63.4568	55.0695	38.8232	68.0185	78.6989	60.8859	72.6403	59.247	105.286	77.3266	57.0487	54.7345	58.314	17.3916	3.47833		79.0251	145.245	47.3579	83.3969	29.4738	83.4926	138.824	73.3689	115.525	88.299	69.3333	94.7026	75.0965	71.4848	48.1078	46.155	38.3334	53.2795
		3	40.3289	79.5212	37.6312	42.7619	39.3449	67.3399	37.764	43.3798	34.4719	56.6311	76.2426	55.9943	46.9495	62.0189	55.5358	40.0062	66.6687	79.7698	59.1505	70.6335	58.5421	102.275	74.4839	56.2342	54.9904	57.5468	16.821	3.3642		83.691	150.623	49.5612	87.5448	30.3069	88.4017	143.16	77.4699	120.72	92.6927	72.6798	97.7773	78.0254	73.8361	50.0307	48.2187	39.3745	54.4749
			39.8724	77.6234	36.3119	43.3943	38.7238	65.093	37.4675	43.0385	33.9428	56.2268	76.1445	53.5913	46.9495	59.2157	56.6802	39.4263	63.9755	80.5493	57.9369	67.11	58.2646	99.4763	72.8257	56.273	53.9987	56.5645	16.3304	3.26608		87.7505	154.578	53.2812	91.115	30.8254	94.0643	147.645	81.541	125.891	96.3248	75.9305	100.459	80.78	77.1737	49.9581	49.2925	39.6766	55.6549
			39.4276	76.3622	35.5731	42.4543	37.3911	63.9389	37.5571	43.314	32.7823	56.0669	74.068	51.3208	44.8809	59.2012	55.7731	40.1144	62.507	81.4453	56.7476	65.675	56.9072	95.1555	70.3384	52.8602	52.3353	55.3679	15.8258	3.16516		92.0896	158.49	55.6562	95.5864	31.4691	98.0287	152.267	85.3364	132.337	100.172	79.2866	103.159	83.9579	79.8274	50.8301	49.8014	39.9053	56.84
		3.5	38.3391	74.7582	33.9431	41.8937	36.6881	61.9375	37.092	42.0864	32.4384	54.2382	71.1413	49.1121	44.0005	58.0102	54.9508	41.2588	61.1292	79.9883	54.9272	62.6765	55.1672	93.1751	69.1371	54.4309	52.8631	54.2153	15.337	3.0674		95.7751	161.402	59.009	100.104	32.0887	102.998	156.001	90.1444	137.269	103.288	81.9276	104.718	86.0184	82.0407	50.914	50.4251	39.9012	58.1528
			38.1401	71.5195	32.8525	41.733	36.0756	59.709	36.5362	41.6612	31.8928	53.0723	70.9941	48.105	43.0647	55.8896	56.6124	41.5062	58.9983	79.7552	52.8762	59.9347	52.7749	90.7201	64.7208	53.6358	52.4952	53.011	14.7677	2.95354		100.193	165.152	61.2934	103.882	32.6859	108.742	159.072	93.2628	140.914	106.397	84.6071	106.026	88.2906	84.9645	50.8245	51.6665	39.7542	58.7352
			37.2154	69.0339	31.586	40.8716	35.2562	58.3461	36.8221	41.4695	31.3704	52.762	70.2747	46.5766	41.9319	54.3791	54.3744	41.5835	57.6548	78.342	51.9539	57.9046	51.5599	86.874	61.4044	52.2591	50.3039	51.6844	14.1243	2.82487		103.851	166.608	63.2535	109.463	33.1659	112.33	162.152	97.3039	144.927	109.887	87.8248	107.121	91.0608	87.2512	49.7009	52.1847	39.8481	60.7887
		4	36.5424	64.2708	31.1404	40.5401	34.4044	55.4853	35.8472	41.1701	30.714	50.7734	68.3453	44.359	40.8176	52.215	53.6792	41.3593	55.5833	77.6499	50.7646	55.8161	49.94	85.1718	59.4247	52.1815	48.8004	50.2798	13.6322	2.72644		107.422	169.235	65.3472	112.513	33.5367	115.841	164.649	100.413	148.72	111.433	90.3138	108.001	93.2925	89.2914	50.8078	52.7805	40.1911	60.8347
			35.4539	63.2117	30.6889	39.6137	33.3046	53.2936	35.989	40.6012	30.4231	49.3677	65.0098	43.0957	37.9671	52.7378	52.433	41.8542	53.4993	76.0035	49.7816	54.8827	47.5776	80.9329	57.3266	50.8435	48.4965	48.9756	12.9547	2.59094		109.844	170.534	66.6158	115.355	33.8738	119.756	165.598	103.355	152.775	114.004	93.0741	109.502	95.1071	91.0615	50.3158	53.2367	39.6481	61.8155
			34.5643	60.1812	29.9619	38.6703	32.1444	51.6177	36.0072	40.4994	29.2823	48.4227	63.4729	42.1945	37.3823	53.0864	51.9074	42.5191	52.5152	74.7068	47.9976	53.0277	45.3727	78.4615	55.1438	50.0679	48.3045	47.9005	12.5205	2.50411		112.383	171.373	68.8382	119.977	34.0102	122.656		107.076	157.665	116.484	95.4234	110.308	96.8408	92.3678	51.4786	53.8325	40.4891	61.4834
		4.5	34.2307	57.4017	29.141	38.2123	32.0215	48.9533	35.8984	40.3916	28.8839	47.4261	60.9876	41.7881	35.6461	50.3704	51.7718	42.465	51.3904	71.3921	46.966	51.7443	44.6903	77.2177	53.9932	49.0789	47.6807	46.7897	11.9113	2.38226		115.289		70.0258	123.455	34.3297	125.463		110.23	160.587	118.193	97.4589	110.595	98.0329	94.0997	51.8196	54.1367	40.0155	62.7912
			33.9088	54.0162	28.197	37.8534	31.6829	47.2773	35.3448	39.2059	28.7169	45.79	60.6769	40.2862	35.1413	49.1649	49.8983	41.7305	50.4468	69.5345	45.7524	51.2659	42.9654	74.7791	50.6599	49.1953	46.4971	45.5995	11.4296	2.28593		118.282		70.8413	126.979		128.215		113.343	164.098	120.753	100.1	111.698	99.3775	95.7142	52.2556	55.2476	39.8685	62.8167
			32.0126	52.8591	28.8596	37.344	30.7988	45.5645	35.3629	38.7388	28.1482	44.3139	60.9385	39.6855	33.7007	49.9637	48.3469	41.7073	48.7721	67.6623	44.733	50.3559	41.0679	73.4697	49.78	47.7797	46.5131	44.7391	11.2517	2.25035		120.554		71.8047	129.07		131.016		115.514	167.59	123.294	101.458	112.143	100.928	96.8091	52.6301	56.0079	40.6728	62.7452
		5	32.1707	51.0347	26.8777	36.5373	29.7227	43.956	35.316	39.8407	27.6605	43.7027	58.3878	37.9716	32.6294	49.1794	48.1519	41.5217	48.2722	66.4384	43.2767	49.2008	40.3855	72.4223	48.0711	49.331	46.4171	43.939	11.0787	2.21574		122.125		72.7633	130.329		133.097		117.974	168.65	124.742	87.7358	112.659	102.543	97.9276	53.4463	55.859	41.4241	63.0415
			31.1114	47.5021	27.0009	35.3546	29.8197	42.9308	34.9458	39.5772	27.2488	41.9444	56.7691	37.627	31.1765	47.5817	48.8471	42.4959	46.8912	63.8013	44.0049	47.9991	38.4131	73.0606	44.7377	47.2174	45.3135	42.9349	10.8278	2.16557		124.944		72.9016	132.709		135.292		120.137	172.356	126.748	91.5467		103.405	99.2896	53.3959	56.5821	42.9143	63.7464
			30.7836	46.0328	26.0686	34.9581	28.9787	41.8012	35.2253	39.5233	26.9016	41.2533	55.1341	37.7153	30.6778	48.0755	48.2197	41.1351	46.2694	61.4992	42.0388	46.879	36.2907	69.9509	43.9594	47.5858	45.1376	42.0838	10.3518	2.07035		126.105			133.426		137.307		122.767		128.855	93.7316		105.422	100.467	54.1841	57.5441	43.8615	64.1806
		5.5	29.5371	44.9369	25.8106	34.7052	27.6999	40.9847	35.0727	38.3376	26.3974	40.0122	54.709	36.0544	31.1827	46.8845	47.4059	41.7537	45.8008	60.1442	41.6869	46.3306	35.6157	69.509	41.1675	47.5858	45.9053	41.4092	10.326	2.0652					135.586		139.092		124.969		130.751	95.0288		105.755	101.133	54.5922	57.9444	44.0044	64.1295
			29.4551	43.9513	25.5468	34.5479	27.4368	39.1246	34.997	38.0502	26.2651	38.7805	53.3519	35.3211	30.1114	46.5069	46.5751	40.6402	43.6574	57.8422	40.6189	46.3773	34.2733	68.2979	41.7766	47.4889	44.1619	40.6063	10.0013	2.00026					137.909				126.835		132.321			106.418		54.6928	58.6923	45.0864	63.6749
			30.4559	41.9738	25.4412	33.8677	27.5856	38.1853	34.7271	37.8526	26.2139	37.9766	51.7495	34.8794	29.3542	45.9114	45.5748	41.1428	42.492	56.8442	40.1578	45.7006	32.9459	68.4452	39.3063	48.6523	45.1536	40.1036	9.90883	1.98177					138.486				128.578							55.4587	58.6333	46.0621	65.0337
		6	29.2445	40.0086	25.6347	33.3892	27.191	36.7426	34.6685	38.3496	25.918	37.7697	51.1282	36.3636	28.837	45.8533	46.7531	41.05	43.0732	55.5912	40.3883	44.4289	32.5409	69.0835	38.8156	47.5276	43.874	39.769	9.92266	1.98453					138.683				129.905							55.6264	58.4844	45.6784	64.4156
			28.4661	38.9311	25.5468	33.0473	26.4729	36.0673	34.3442	37.8226	25.4071	36.8483	50.2126	35.2416	28.0859	44.4299	45.8884	41.3129	45.6977	53.7845	37.7913	44.5222	31.2209	67.8887	38.1049	47.2368	45.4575	39.1932	9.88793	1.97759					137.1				131.58							56.3251	59.3626	45.8376	65.3709
			27.8984	36.7087	24.8021	33.126	25.9532	35.0175	34.3282	36.6908	25.1046	36.0914	48.3486	33.9694	27.341	43.3406	45.6341	40.5629	48.6877	51.8977	39.6117	44.1839	30.231	65.7119	37.4112	47.3531	45.4894	38.6198	9.75099	1.9502																55.727	59.195	47.1767	65.4781
		6.5	28.0857	33.5068	24.4327	33.0952	25.923	33.4766	34.2311	37.092	24.8665	35.8375	48.0543	34.0578	26.0358	43.3987	42.2855	40.4083	50.1437	50.6884	37.318	42.9238	29.3835	66.1375	36.3283	47.3337	45.6654	38.0284	9.88684	1.97737																56.3866	59.2105	47.287	65.1206
			27.9277	33.0048	24.163	32.6713	25.5326	32.4575	34.0071	36.9962	24.3722	34.7468	47.9725	34.0754	25.6541	43.9506	42.3194	40.6402	49.9688	49.6103	38.0947	43.5422	28.7086	65.8592	36.6836	47.2174	45.3135	37.8196	9.96784	1.99357																55.5369	59.406	47.4544	65.4832
			26.8099	32.6864	24.2392	32.6816	24.8275	31.4384	33.7554	36.3674	24.0366	34.0605	45.7162	33.3863	25.1124	41.8736	42.862	40.3696	48.7752	48.1023	36.5413	42.7371	28.3411	66.3993	36.599	48.3615	46.1292	37.2884	10.0319	2.00637																55.8779	59.1516	48.0096	65.4219
		7	27.2312	31.5477	23.4828	32.6577	24.7498	30.7263	33.8471	36.8465	23.7258	33.139	45.896	32.3085	24.3982	41.8155	41.9549	40.4624	47.6067	46.7327	36.517	43.4488	27.8011	65.2864	36.3113	47.9155	46.5931	36.9201	9.96283	1.99257																55.3133	58.9095	47.8463	65.7642
			27.0088	31.3701	23.6001	32.562	24.586	30.2413	33.8845	36.5052	23.491	32.1235	45.7162	33.0241	23.918	42.077	42.0566	39.5655	45.8008	46.9076	35.4733	42.0138	27.3061	65.2537	34.6362	48.8656	47.1849	36.6069	10.0192	2.00383																55.9729	58.7699	48.2424	65.473
			26.8567	30.3784	22.7323	31.9091	24.5515	29.3081	33.8866	36.3315	23.2265	31.771	43.7704	31.6989	24.035	40.6245	42.9552	39.9057	44.8978	45.0135	34.2354	42.3171	27.1636	65.5155	35.0761	48.0318	46.4651	36.1063	9.96669	1.99334																55.5761	58.4626	48.124	65.4015
		7.5	26.8742	30.2314	23.3069	31.8134	24.3983	28.9029	34.0807	35.3434	23.2447	30.6145	42.7077	31.9375	22.9391	40.5084	41.8532	39.9366	43.2544	43.6876	34.733	42.1421	26.6387	64.0917	35.3638	48.4972	46.721	35.7529	9.73819	1.94764																56.5934	58.3261	47.6748	65.0337
			26.3124	30.6171	23.0196	32.4731	24.1611	28.5653	34.3741	35.4812	22.9768	29.9704	42.7894	31.5222	22.7975	40.276	41.904	39.0706	42.7889	42.8426	34.4175	42.5505	26.5112	63.4697	35.9222	50.3006	47.3768	35.6996	9.84403	1.96881																55.8891	57.9196	48.1689	64.7323
			26.1954	29.3315	23.1252	32.3534	24.256	28.3566	34.165	34.9422	22.9603	28.8374	41.8084	32.6442	22.5943	40.7843	41.7684	40.0835	41.8609	42.981	34.8908	41.6171	25.7912	63.6825	35.6176	50.669	48.1606	35.5791	9.96777	1.99355																55.8611	58.3664	48.3975	63.8384
		8	26.7045	28.6947	23.0665	32.186	24.1202	28.1356	34.2205	35.3434	23.1405	28.2403	42.2989	31.3985	21.5662	39.9129	42.7772	39.4495	40.8017	41.2472	33.932	42.3171	26.4662	63.6825	35.313	50.8241	48.2566	35.3638	10.0175	2.00349																	57.8637	48.6343	63.6545
			25.4404	29.3253	23.3069	32.2851	23.8441	27.405	34.3175	34.9183	22.8132	27.8407	40.7456	30.5062	21.4985	40.3922	41.7599	40.0758	39.8613	41.0213	33.2888	40.8704	25.9937	63.2897	35.2792	50.9405	48.0966	35.0046	9.98018	1.99604																	57.1841	48.4424	63.8333
			25.5223	28.3335	22.9551	32.6611	23.5552	27.0367	34.4498	34.1398	22.6346	27.5633	40.533	31.3367	20.9875	40.0581	42.1753	40.2227	39.7519	40.3147	32.7913	41.7454	25.7987	64.1899	36.0068	51.3283	48.6404	34.9893	10.2567	2.05134																			63.9354
																																																	63.2509
[truncated: 34 more columns]

## Sheet: Fig. 2G
	Time range included in figure		Securin FL																													Securin N101
	Point of alignment		1	2	3	4	5	6	7	8	9	10	11	12	13	14	15	16	17	18	19	20	21	22	23	24	25	MEAN	STDEV	SEM		1	2	3	4	5	6	7	8	9	10	11	12	13	14	15	16	17	18
																							51.0274
																							54.2223
																							56.6672
		Time in hours relative to PB1 extrusion																					59.2095
																							61.2794
																							62.2619
		-10		57.1079				54.2698	65.2302														64.2493	50.1146				58.1943	6.48134	1.29627
				58.9568				57.4621	68.7631														66.0267	52.0131				60.6443	6.75197	1.35039
			64.2009	58.8037			71.651	58.34	71.9066		72.3792												68.0366	54.6645				64.9978	7.02873	1.40575								60.3003
		-9.5	67.4665	60.2241	73.1398		73.7428	59.6415	73.641		75.1302												70.5715	57.1686				67.8584	7.0394	1.40788								64.3646
			68.6662	62.2628	76.2826		75.3407	61.2929	75.9654		77.2546												71.1639	56.6448				69.4304	7.66862	1.53372			54.0735			9.75183		65.7021
			69.9889	63.2852	78.7628		75.4011	64.6019	78.4838		79.3179											57.6362	71.9064	58.7561	59.0525			68.8357	8.52552	1.7051			56.2549			10.7407		67.8409
		-9	72.4644	66.383	80.2169		78.2067	66.7506	80.7452		81.1645											60.9264	73.1288	59.2962	62.132	56.6996	58.3173	68.9563	9.17141	1.83428			58.1176			11.3523		69.8786
			75.0337	67.8829	82.0053		80.0505	68.9545	81.8705		82.9253											63.7032	74.9138	60.1964	65.1777	57.5528	60.1727	70.803	9.17564	1.83513			59.7794			12.9318		72.228					61.4357
			76.3212	69.9216	84.6379		82.2846	70.962	83.397		84.1685											66.375	74.8388	59.8363	67.2927	59.6083	64.6513	72.6381	9.03512	1.80702			61.6176	84.257		15.0266		73.5572		64.0056			64.2701			85.5945
		-8.5	78.3286	72.0338	86.9364		83.076	73.8781	85.4098		86.197											69.3151	75.6187	60.3601	69.1878	62.1098	66.9706	74.5709	8.99824	1.79965			62.2843	87.2138		17.4843		74.7744		68.1105			67.9209			87.2603
			79.2942	72.995	87.5403		84.2815	75.64	86.3986	72.2558	86.8964											70.2835	76.7212	60.3764	70.8291	64.1264	69.4338	75.5052	8.5366	1.70732		81.5805	63.7402	89.8894		19.9981	60.5635	75.8821		71.5231		67.2306	70.8481		67.2078	89.2895	72.1264	96.5827
			82.2028	74.6112	88.3201		86.1166	76.5854	86.6482	75.3578	89.1563	56.7956	66.792	72.0117	67.7153	59.2883	10.1729	56.1509	62.254	60.931	69.4053	70.9952	77.4111	60.982	71.9628	64.6888	71.881	69.1015	15.9586	3.19171		83.4311	64.6275	92.045		22.5392	64.659	77.1648		74.6845	70.7865	70.8771	73.789	78.8378	72.2216	89.6193	74.5717	97.0155
		-8	84.1049	76.5459	90.5893		87.4946	79.0411	88.3806	77.304	90.1995	60.2275	65.9581	75.6516	70.9413	64.0378	64.3947	60.334	65.4971	63.6774	71.9782	73.527	78.2061	61.9476	74.8223	66.1819	73.0166	73.5025	9.59868	1.91974		86.6165	65.6422	93.3089		25.4623	66.6193	77.132		77.7417	76.0245	73.9661	76.3585	82.7409	76.7217	91.1007	78.5967	100
			83.824	77.5621	90.6772	57.0501	88.0122	79.9374	88.3123	79.6994	90.9633	62.4935	68.0674	75.2982	71.9633	64.7059	68.3198	64.0919	68.0216	65.8338	75.9587	76.0005	78.9936	61.8494	77.4281	67.7526	74.7601	74.303	9.47244	1.89449		88.3411	65.5735	94.277		28.2313	69.4916	77.6845		80.5906	79.9607	75.6373	78.3081	85.6947	79.5749	92.8392	77.9667	98.6241	83.1528
			86.5161	79.1845	90.3606	60.8033	89.6425	81.9203	89.1496	81.8492	92.5604	64.421	71.7626	79.7685	72.7021	67.7269	72.1685	66.829	70.9961	69.0683	76.8083	76.5372	79.1285	62.144	77.1235	69.5753	77.8631	76.2644	8.95554	1.79111		89.8177	66.9069	95.6696	54.9856	30.9891	73.112	78.6117	67.1589	82.5144	82.0061	78.1756	79.5232	88.496	82.0143	94.3932	80.6014	99.3712	85.3596
		-7.5	87.1832	79.0621	90.9469	62.5773	88.9912	83.1604	89.5678	84.0949	92.9638	68.5017	73.2505	78.3285	75.9527	70.3704	73.4062	69.7518	74.2829	71.9385	78.5558	76.3155	80.4635	63.3879	77.2081	70.5449	77.7991	77.5442	8.22095	1.64419		91.4281	67.0882	95.9414	59.8151	34.4597	76.0553	78.2807	71.9699	84.2728	84.5029	79.9825	81.8688	90.8086	83.7727	95.528	83.3726	99.4815	89.5638
			88.4064	81.1681	91.8734	64.1087	90.1708	84.8425	90.4979	86.9573	94.6187	69.2116	75.5232	80.7227	76.6238	72.8395	75.5256	72.5972	75.1859	75.7558	81.4442	77.2139	80.411	62.8478	79.2217	72.6973	79.6385	79.2041	8.22302	1.6446		91.4281	67.201	97.1099	63.108	37.8997	77.9556	79.093	74.4713	85.2101	86.6668	81.2372	84.1216	93.1337	85.3461	94.6615	84.8995	98.9589	89.5995
			89.0502	81.3028	92.3014	65.8759	90.8177	84.4987	89.9369	88.7718	95.3527	72.2345	76.259	80.6697	78.5631	74.6405	77.645	73.6024	78.0572	77.9996	81.6748	79.0923	80.741	64.5499	80.7953	72.8718	80.3583	80.3065	7.73241	1.54648		91.9518	68.3137	97.6297	66.3894	41.1471	79.4463	79.0137	77.0715	86.6009	87.5482	82.2112	84.7605	95.0635	86.1064	95.7069	87.0935	99.0201	91.086
		-7	89.4481	81.9395	92.5007	68.4088	91.8399	85.7266	90.6387	89.9874	96.3777	74.3407	78.0412	84.2124	80.1638	76.9644	78.7131	76.0767	79.1883	83.1864	83.4587	81.0057	81.4909	65.4664	81.9459	76.5367	81.11	81.9508	7.29383	1.45877		92.444	67.8088	98.078	68.4806	45.0334	81.9418	79.3556	80.148	86.8582	88.3589	83.6701	86.3279	96.2369	87.3246	95.1255	88.3069	98.175	93.0732
			89.4481	83.0476	92.6884	70.7264	91.1757	86.85	91.4953	91.9696	96.3645	77.3729	78.4173	84.5216	82.571	78.3733	80.8325	76.9195	81.8409	82.946	82.8034	81.2857	82.3384	64.7954	82.9272	78.0105	82.4216	82.8857	7.00685	1.40137		92.6763	67.5392	98.822	71.0572	48.0111	83.9677	79.7084	82.7572	88.7698	89.3517	84.9399	88.3076	97.1614	88.6896	95.7572	89.6568	97.6401	94.3094
			90.0099	83.6231	91.9378	72.8422	92.599	88.262	91.858	92.9816	97.1052	78.4871	80.412	83.6293	82.8726	80.6536	79.688	78.7056	82.7064	85.911	86.068	83.0125	82.6384	65.4828	84.1455	78.631	83.8932	83.9262	6.82084	1.36417		93.2039	68.7304	100.143	73.6453	50.9856	85.5949	80.5399	84.95	89.5969	90.1576	85.9646	88.212	98.0111	89.2943	96.0646	91.5622	97.7055	95.3361
		-6.5	90.8937	83.917	93.5796	73.9053	93.1704	88.0656	91.7385	92.7181	97.7813	80.2783	82.5049	84.3272	83.359	81.5251	81.3581	79.6799	83.6031	88.2422	85.6675	84.2375	83.0733	66.8903	85.3469	80.8028	86.0045	84.9068	6.53867	1.30773		94.1568	69.0833	99.07	75.5979	54.5733	86.9928	80.4469	86.7803	89.5295	90.1839	86.8276	89.2032	97.8617	89.8403	95.992	92.6887	96.942	95.3923
			90.7883	84.3088	93.0812	75.946	93.7182	88.4339	92.0308	94.5625	98.0525	80.9036	81.344	85.8203	84.0793	84.4154	81.3242	82.4093	84.5748	90.5806	87.0388	84.6809	83.3283	67.234	86.0575	80.7446	84.389	85.5939	6.44633	1.28927		95.6255	69.25	99.8665	77.1577	57.8031	89.4228	81.4644	88.4069	90.8099	90.924	88.1084	89.6428	99.0133	91.0703	96.0982	93.4055	96.4235	95.5915
			91.514	84.9516	93.7965	76.592	93.5931	88.1208	92.3113	94.826	98.3434	82.9674	81.622	86.9865	84.541	83.9361	82.6721	82.7264	84.6966	90.3985	86.2257	86.3143	83.9733	68.0196	86.4975	80.8997	86.0845	86.1044	6.27546	1.25509		95.3065	69.6422	99.1272	80.2889	60.7118	90.4003	81.1006	90.9502	90.571	91.9646	87.5426	90.148	98.9791	90.9147	97.9652	94.1907	96.7868	96.0309
		-6	91.2799	87.1066	93.3627	77.0022	93.1661	89.1645	92.9342	95.1195	97.788	83.9171	83.4042	88.6297	84.3194	85.6354	83.1723	84.6826	86.3026	91.6442	86.699	86.1393	84.9783	69.1326	86.0406	84.3126	86.6603	86.9038	5.87154	1.17431		96.3815	69.8529	97.9493	79.9884	64.5354	91.7818	81.6722	91.0161	90.5159	91.6258	88.3988	90.9535	99.0507	91.493	97.7696	94.5165	94.9863	97.6604
			90.958	88.9678	93.4565	78.807	92.9785	90.7238	94.6132	96.0656	97.9086	86.5592	83.4859	87.8788	87.1268	87.7415	84.0793	85.2625	87.9648	92.2051	88.301	87.026	86.1032	69.8363	87.8342	81.9275	87.9239	87.8294	5.7653	1.15306		95.4955	71.0735	98.946	83.2467	66.5051	91.7436	82.1016	92.5499	91.8086	92.7239	87.4002	91.9202	100	91.0967	97.641	95.6958	96.3581	96.9197
			92.4094	88.9923	93.3802	79.6548	93.1855	90.3555	93.8175	96.4369	97.6739	86.1596	86.38	88.7004	85.8277	86.2455	84.037	85.6878	87.5992	92.8535	89.0777	88.2394	87.1831	69.9345	87.0558	82.2765	87.2521	88.0166	5.67003	1.13401		96.0901	70.9216	98.7266	84.922	69.7332	92.448	82.1208	94.0507	93.6099	91.803	87.2536	91.6143	98.9448	90.5654	98.3342	96.0526	95.4967	97.7728
		-5.5	93.8959	88.8698	93.3333	80.8614	93.7074	90.3309	94.2761	96.2692	98.3385	86.5592	85.448	89.8224	86.191	88.3951	85.6222	87.3734	87.9773	93.5966	89.0655	88.2511	88.7656	71.0802	88.5618	82.005	87.1241	88.6288	5.53584	1.10717		97.039	71.0049	98.0971	85.8117	72.0849	93.7312	82.501	94.0597	92.6786	92.3047	87.5618	93.6241	99.4771	91.126	98.5969	96.3661	95.3211	97.6655
			93.6384	89.8494	93.6265	81.5109	93.3581	92.4059	94.6666	97.1914	96.9465	87.5887	87.0013	90.485	87.1822	91.358	86.7243	89.059	88.0179	95.3887	88.3981	88.6711	89.433	71.9967	87.7496	82.451	88.6436	89.3337	5.35514	1.07103		97.2753	71.9706	98.6122	88.342	74.0353	94.9326	82.531	95.3748	94.198	92.8089	87.6714	92.9059	99.4117	91.7484	97.7304	96.1923	95.0761	99.0754
			93.2171	91.4657	93.6265	83.1243	92.8966	92.9953	95.7247	97.5807	97.2077	89.4175	87.6717	91.6424	87.6439	90.6173	88.3011	88.711	89.4645	93.9972	89.4539	89.7912	90.573	72.2586	89.4078	82.6062	89.4754	89.9548	5.15732	1.03146		96.9681	71.4559	98.3594	88.0994	76.6759	94.4739	82.8948	94.8805	93.7263	93.4196	87.4413	93.8207	99.7417	91.7014	97.8199	97.145	95.2762	98.5084
		-5	94.844	91.8024	93.134	82.4406	93.5953	93.1119	96.7263	98.5628	97.8789	90.7292	89.4212	92.358	89.4478	90.3704	87.5466	88.5332	89.7425	93.6548	90.267	90.5495	90.753	73.3061	90.1015	81.0937	90.8509	90.4329	5.32446	1.06489		97.5981	72.6569	97.706	88.8735	78.4882	96.2103	83.3297	95.3927	94.2348	92.9071	87.17	94.3804	98.8203	92.5938	98.3621	96.4157	93.933	98.5952
			95.1835	92.7391	93.0636	84.1634	94.9064	93.5846	97.0794	97.8083	98.1136	92.5673	89.6501	93.8687	89.9341	91.663	88.1146	88.9121	91.2516	94.1284	92.5121	90.9462	92.0654	75.4337	89.5601	80.2211	90.8989	91.1348	5.11349	1.0227		97.3501	73.3284	96.8619	89.4165	80.4707	95.2111	83.9068	96.0967	95.1231	94.5932	87.4481	94.4432	99.8101	91.8041	100	96.1612	93.737	98.7791
			95.002	93.9696	94.9282	85.0214	95.0035	95.2606	97.5647	96.9699	99.2726	92.7977	90.2551	93.6655	90.0634	92.8976	88.2757	89.492	91.4985	96.3648	92.0388	91.8096	92.3129	76.0884	91.1506	81.2682	91.3148	91.7714	5.07126	1.01425		97.6533	73.2059	95.1879	90.6875	83.0374	96.7127	84.4347	97.4867	94.8352	93.6579	87.8769	94.8719	99.1596	92.3237	98.7087	97.4739	93.8717	99.0396
		-4.5	96.1901	93.486	94.3242	86.7441	95.8208	95.1808	97.8496	97.9101	99.2279	93.9401	91.416	94.5048	90.3528	93.1736	90.1662	91.0152	92.0265	95.9642	92.9005	92.2763	94.3753	77.2504	90.1692	82.548	92.2425	92.4422	4.76688	0.953376		97.8462	73.8284	95.2499	90.803	83.9316	96.8165	84.3581	96.5341	95.8461	94.8998	88.3522	95.175	99.0382	92.7494	99.3739	97.6756	94.0309	98.064
			96.5939	95.6838	95.9484	86.8467	97.285	97.6426	99.6171	97.8981	99.137	94.4149	93.2309	96.1481	91.898	94.902	90.6833	90.4199	92.817	96.7728	93.7864	92.0196	94.8328	78.5106	91.7259	81.0355	93.1062	93.3183	5.05079	1.01016		97.3698	73.652	94.2627	92.5361	86.1548	96.2977	85.0473	98.5351	95.2886	94.8363	88.0221	95.5164	99.4709	92.6642	99.5919	97.2939	92.851	97.8801
			95.9209	96.9634	95.2389	87.4483	97.2397	97.8452	100	98.2095	98.1864	95.1201	92.724	96.74	91.738	95.7008	92.7433	92.3142	93.3981	96.8092	93.7985	92.9996	96.1077	79.689	91.3536	82.0438	93.3941	93.7491	4.75905	0.951811		97.5627	74.6029	94.6299	92.8018	87.2271	97.6902	85.2114	97.232	96.471	94.2842	88.6399	96.158	98.1605	93.2954	99.4298	98.4639	93.6063	97.7523
		-4	97.542	95.892	95.28	88.067	98.8937	97.0164	99.2587	97.3831	100	95.6514	94.4408	97.1729	93.468	96.8482	92.7179	92.9869	94.1698	96.1754	94.8665	94.5631	97.7876	80.6383	92.6734	83.0134	93.5221	94.4011	4.57596	0.915192		97.4013	75.4559	95.5694	92.8365	88.797	96.5489	85.7584	98.7209	96.6364	94.3956	89.5289	95.9423	98.755	92.8815	99.3348	97.958	93.5206	98.7893
			98.8939	97.5144	97.3732	89.4138	99.1892	97.9557	99.52	96.7004	99.9058	98.4956	93.9339	97.7295	94.8532	96.4561	93.7097	92.8864	96.4788	97.6397	96.5291	96.3832	98.5901	81.6367	95.0423	85.5342	96.3372	95.5481	4.32931	0.865862		97.9565	75.848	94.3151	94.2808	90.3092	98.0506	86.8607	98.628	96.8509	93.7382	89.8919	97.0264	97.9302	93.6594	98.2839	99.0287	93.6063	97.9056
			97.2845	97.3613	99.0794	91.4715	98.3546	97.925	98.5184	96.5447	98.9783	98.1148	96.0268	99.1342	95.1671	97.1532	95.8206	93.7524	96.3444	98.1059	96.4927	96.0915	98.8151	84.6645	94.9239	87.4346	96.4651	96.001	3.50963	0.701926		98.6928	76.402	95.2833	94.8469	91.8277	98.4492	87.8234	97.912	97.776	93.7561	91.4549	96.3656	97.6033	94.1789	97.3056	98.7339	93.4389	98.2581
		-3.5	98.0394	97.9491	97.2911	91.075	99.2064	99.8281	98.9984	96.8441	98.937	100	95.6181	99.1784	96.4539	98.2135	95.295	94.7653	97.2349	98.1715	97.7913	96.5232	100	85.761	95.6853	89.1216	96.4171	96.5759	3.41791	0.683583		98.3108	77.8627	94.5775	95.3668	93.0622	98.3236	87.9082	98.7538	97.4697	94.4375	91.6563	96.9827	98.1978	93.9236	99.0553	98.6656	92.5162	98.539
			98.0219	99.5225	98.1413	91.5262	98.9196	98.8029	97.4101	97.0298	98.3038	98.8482	97.8417	99.7703	96.2876	99.971	95.6765	97.0463	96.5069	99.9272	97.7063	97.6432	99.5575	85.8429	95.4484	91.3903	97.9047	97.0019	3.20028	0.640056		98.6061	78.5049	94.6633	94.4541	94.2276	98.3837	88.8655	98.5052	97.9476	94.3621	93.1371	98.2115	97.4975	93.95	98.01	98.0853	91.8671	98.7587
			98.5018	99.9082	98.0299	92.7841	99.269	100	94.4799	97.1795	98.3104	99.6897	97.9562	100	97.0572	99.0559	97.3466	97.3324	97.0287	99.2059	97.6699	97.1065	97.7726	89.3781	95.313	92.0496	97.9367	97.2145	2.61806	0.523613		98.2833	79.299	94.8636	95.7135	94.7332	98.5802	90.0607	98.9336	98.0578	95.2542	93.6741	98.4081	97.7434	94.6251	99.2453	99.4042	92.5081	98.5186
		-3	98.215	100	98.886	94.213	100	99.7974	88.8616	99.3533	98.3583	99.4076	100.85	97.2347	97.5743	100	98.3723	98.067	98.8158	100	97.2694	97.4915	95.6352	91.1784	97.1235	94.1051	98.4485	97.5703	2.85772	0.571543		99.1338	80.4118	95.3787	96.5569	95.7638	99.0826	90.8812	99.6675	99.1239	95.5033	94.0138	98.6402	97.0835	95.0772	98.7143	98.7059	91.7691	98.3143
			100	99.3878	99.6541	95.6999	99.8771	99.4905	83.0972	99.0718	98.0459	98.8576	98.7083	95.2381	97.6051	98.6783	98.8216	98.3067	99.4938	98.492	99.551	97.8532	91.3004	92.5041	98.0541	96.6841	100	97.3789	3.704	0.740801		98.8896	81.4608	95.1641	96.6609	96.9051	99.1263	92.4184	98.9635	99.4486	95.6973	95.5535	98.7822	97.2329	95.8228	98.6137	99.6028	92.2468	98.0027
			98.531	96.2104	100	97.1048	98.9476	99.2019	73.848	100	96.0669	99.1209	100	90.2465	98.9842	97.6471	98.8132	99.1495	100	98.8198	99.5388	98.7749	86.3357	94.0426	96.9543	95.0747	99.8241	96.5295	5.73153	1.14631		98.866	84.2353	95.7364	97.851	97.2197	100	92.525	99.3799	100	96.4853	96.9179	98.5555	97.7434	96.1575	98.3062	99.0969	91.6058	98.774
		-2.5	99.1982	93.3697	98.3172	97.7576	98.7924	98.1828	65.6046	100.138	95.3362	98.646	98.5121	81.774	100	96.7466	97.6178	100	99.3158	98.5867	99.6117	99.6733	79.8935	97.5777	98.6971	97.8088	99.968	95.645	8.06161	1.61232		98.9251	84.4559	96.695	97.0422	99.0882	99.8198	94.6201	98.601	99.7243	97.5247	98.2315	99.3965	97.7559	97.0528	98.636	99.9286	91.1893	98.4828
			96.4769	89.5494	97.4025	98.6088	96.017	96.3902	56.9431	99.1017	91.9388	96.4882	99.1825	72.0117	99.686	96.122	98.9403	99.7603	98.1878	99.4391	99.7209	100	72.0789	98.8052	98.7648	99.1468	99.7921	94.0222	10.7726	2.15453		99.3424	86.3186	97.0288	97.1808	99.0256	99.7106	95.7552	99.32	99.565	98.7522	99.8644	99.2846	97.2859	97.7103	98.3901	99.4973	90.4503	100
			96.6758	83.0721	93.6206	100	93.7656	95.015	48.529	99.9102	88.6257	93.7286	95.0458	62.3023	99.5814	95.8606	100	99.9768	96.3726	97.9238	100	99.0433	64.9093	99.198	97.2758	100	98.5765	91.9603	13.4271	2.68542		100	87.9804	97.9397	97.8047	99.3852	99.4976	97.0406	99.7993	99.3383	98.9701	99.3973	98.8422	97.7092	97.8424	99.3795	99.7114	89.4337	98.9221
		-2	93.3868	78.9274	88.8127	99.6958	87.7836	92.2586	39.4227	97.8442	83.3452	89.5303	93.7868	48.8824	97.3342	92.215	99.3896	99.9381	94.2761	97.1443	99.6238	97.6549	59.2245	100	100	98.3711	97.1369	89.0394	16.2273	3.24547		99.9764	89.7745	98.6551	98.2438	100	98.7441	98.1319	99.5477	98.7502	99.0408	100	100	97.096	98.5939	99.7764	99.3887	89.7113	99.6475
			89.0911	70.6808	81.1785	98.1542	79.2224	86.9851	29.4588	96.7663	76.7553	83.8842	87.1812	35.1621	94.0282	88.0465	98.4317	98.4304	88.499	93.582	97.2816	95.4848	55.6997	98.2324	97.5973	96.9944	94.9456	84.4709	18.7684	3.75369		99.8858	91.9559	100	98.7175	99.618	99.5249	98.1319	99.8802	99.2893	99.8383	98.1795	98.4081	97.5691	98.3444	98.664	100	89.103	99.2235
			81.6176	65.4402	70.8942	96.9202	68.343	80.8705	20.2724	93.4906	68.957	78.1722	82.1942	20.7174	87.6439	85.8533	98.2706	95.8092	81.0536	88.621	93.3859	92.0546	52.6624	96.7594	97.3942	95.6758	89.9552	79.3211	21.267	4.2534		98.9566	93.8775	98.8888	99.3183	98.9389	98.9133	98.8513	100	97.8618	100	96.974	97.5015	97.0493	98.5381	98.977	99.6742	88.168	99.0447
		-1.5	70.1293	56.9977	58.7276	92.9721	55.9411	71.2751	12.2328	89.185	59.2772	71.5763	73.3486	12.8633	82.7864	78.228	94.1082	91.425	71.6709	85.1315	87.1359	85.3226	50.93	92.4877	92.132	92.6895	83.2694	72.4737	22.4074	4.48149		99.6417	95.3824	98.0876	100	97.3048	99.4703	99.1029	99.1702	96.2198	98.7905	97.111	97.6189	96.7692	100	98.1944	97.9394	86.0001	98.3398
			58.9864	47.4164	45.2829	87.92	44.3349	61.0166	7.66203	81.3462	50.1116	64.1625	64.7973	9.6475	76.0451	69.7894	88.6402	84.9532	59.3326	78.2472	76.3714	76.9922	48.5901	84.108	86.1421	88.5592	74.7761	64.6092	22.2245	4.44491		97.3383	97.402	96.8047	98.937	96.0126	98.8424	98.9361	98.0498	95.1231	98.4552	94.6439	97.0946	97.2298	98.7876	97.0261	96.7912	84.6119	97.6604
			47.5683	37.3026	33.8024	81.6886	31.2904	50.3223	6.4588	72.3157	39.1191	53.8668	58.0281	9.72701	64.4955	61.8155	79.7304	76.5638	44.6916	70.7802	65.7524	67.0867	45.8152	73.6661	78.6802	85.1852	62.7159	55.9388	21.267	4.2534		95.5034	97.6618	94.6585	98.4171	94.0735	99.0171	100	97.0343	92.4397	96.1811	94.1371	96.3547	94.1079	98.2886	95.5224	94.7865	81.1579	96.4497
		-1	35.3075	28.0274	22.316	71.8134	20.0142	40.9479	5.60439	59.3149	28.7384	44.4878	48.5121	9.13508	54.6882	49.8911	69.0912	66.7517	31.6222	59.9621	49.8544	54.6494	42.6504	60.4419	70.3215	78.8443	48.8164	46.0722	19.6678	3.93356		94.8537	100	92.3646	97.7239	91.1086	98.2908	98.575	94.2963	88.3776	95.3237	92.859	94.7818	92.1906	97.8923	91.5143	90.6374	77.2343	92.828
			26.2012	19.5482	11.9203	59.518	12.2035	30.7876	5.70359	47.5178	19.0206	33.0873	39.3885	10.5045	42.2459	36.7466	56.7735	57.4809	19.3026	48.0367	36.4442	41.9554	39.268	48.6907	59.5601	70.0019	35.3807	36.2915	17.5297	3.50594		92.7117	99.8284	88.2249	96.6378	86.8114	95.8008	95.6567	91.7081	80.9521	92.7478	89.7275	92.0867	88.6392	95.8258	87.428	85.5636	71.7919	90.2023
			18.2361	14.7606	7.28819	46.2417	8.11265	23.6294	5.87213	34.4033	11.3743	23.4733	32.4232	11.6176	29.4835	24.6042	43.1333	42.1867	11.5385	34.3265	23.4951	28.1297	30.696	36.2684	44.1455	59.2205	22.0729	26.6693	13.9039	2.78079		88.5735	99.8725	82.0393	93.4373	80.2218	93.5128	92.4649	86.5526	68.6926	86.7387	85.3262	86.1176	82.9059	93.222	79.3225	76.1575	59.4986	85.85
		-0.5	11.0318	12.3975	5.87511	31.4442	7.58863	17.2202	6.52921	22.5822	7.77853	15.7162	26.308	13.7203	18.5003	16.8918	28.6538	29.5755	8.10785	21.8766	14.8422	16.8125	22.2889	24.0426	24.9915	41.3613	10.1887	18.253	9.01043	1.80209		81.2576	98.6912	71.4613	88.5846	71.385	87.6918	84.0818	81.5559	46.3791	78.453	78.5071	70.4522	70.6144	86.5467	57.6723	56.2128	36.0838	79.4289
			7.37988	10.8424	5.59953	19.207	7.14008	12.8614	8.31271	14.444	6.89239	10.3192	19.8169	17.3955	10.8047	12.549	18.3028	16.8716	6.72686	13.6228	11.2985	11.6322	14.5043	14.9427	10.0338	23.4826	1.67946	12.2665	5.12466	1.02493		65.9842	90.0784	50.2528	75.4015	58.0278	77.4204	68.6532	71.248	19.1337	65.5797	67.0731	41.5324	45.6953	72.5474	22.0471	21.3443	16.5517	67.7564
			6.11576	11.5526	5.66989	10.3264	7.20909	12.6895	11.6642	10.845	6.31375	8.16605	15.2878	22.2193	7.56634	11.1402	12.4788	10.7864	6.77061	10.585	11.4442	11.1656	9.48703	11.7676	6.51438	9.05565	-0.431862	9.85557	4.09276	0.818551		38.792	66.3284	20.9557	40	35.662	53.918	41.937	53.0346	12.7313	49.9772	50.2404	26.14	20.2253	47.5313	12.885	12.6955	12.6853	40.6978
		PB1 extrusion	6.56054	11.5097	6.61976	7.66023	7.84309	12.5606	16.0707	9.0724	6.24101	6.88731	12.4428	29.2164	6.93837	12.5054	10.7579	9.92036	6.70812	9.3174	11.1529	11.2822	8.27959	10.0655	6.31134	5.56525	-0.335893	9.64612	5.20189	1.04038		20.5969	28.6324	11.8132	19.7689	18.0798	24.1413	27.9334	24.9985	12.2595	34.2131	28.9544	22.3199	14.0936	26.6453	13.2204	10.2905	11.538	20.2186
			7.09896	12.4464	7.67517	7.08939	8.48572	12.2598	20.5839	9.15025	6.58819	6.90612	13.015	36.8937	6.82756	12.244	10.0966	9.44096	7.0518	10.1333	11.7112	11.2472	8.19709	9.91817	4.50085	5.52647	0.495841	10.2234	6.68706	1.33741		16.3405	17.3578	10.2442	17.5505	12.7697	17.7906	22.9938	16.437	13.4542	24.1671	18.934	23.2128	12.8455	21.2294	13.4384	9.26949	11.7299	17.0106
			6.90583	13.6892	9.72735	6.87404	9.63081	13.1623	24.8133	8.66519	6.84445	7.31512	13.571	43.6346	7.04303	11.4597	9.92709	9.76572	8.0235	9.95848	12.4636	12.4956	8.45208	10.3601	6.61591	4.34361	-0.735765	11.0002	8.13671	1.62734		15.8956	16.348	9.8388	16.6378	11.6942	16.431	25.4718	14.4329	14.0975	20.8728	15.4423	25.5038	13.384	19.3653	14.003	10.1322	12.3015	16.0758
		0.5	7.28624	16.1198	11.7502	7.2227	12.2423	14.6786	28.7825	9.77903	7.5603	7.69592	15.3695	52.381	7.09844	13.3769	9.87623	10.1833	9.89502	11.4592	15.0971	14.1757	9.59952	13.6498	7.9357	5.25499	-0.271913	12.7279	9.78251	1.9565		15.8838	18.4657	10.0439	17.539	11.4823	16.5019	29.4048	13.9896	16.4318	20.2488	13.9888	29.1273	14.8002	19.9084	16.1664	10.7311	12.869	16.3261
			8.7669	21.9114	15.8135	7.7867	15.2937	17.8218	31.8695	11.0066	9.44996	8.91825	17.7567	58.9628	8.08348	14.5098	11.4022	9.88943	13.9318	12.7996	16.7354	16.9525	12.0669	17.1522	11.1844	6.84506	0.0799744	15.0796	10.9406	2.18811		16.8091	22.2696	10.5446	19.4685	12.0826	16.7914	35.4111	14.3401	19.3052	21.6487	14.182	34.4465	16.7517	21.6726	18.1844	12.8321	15.1594	16.3823
			10.6572	29.7049	20.3459	8.66519	19.2336	22.5919	34.2599	12.9289	12.2853	11.3394	21.5827	63.0621	9.46869	17.923	12.0125	10.7786	20.1025	15.6771	20.5461	23.6962	15.5992	24.4354	16.8359	9.98643	2.15931	18.6351	11.6902	2.33804		18.9235	27.4363	11.6988	20.2889	12.7344	17.8125	42.6125	15.0081	24.2066	24.8449	15.4354	40.5139	20.023	24.4525	22.0023	14.9081	17.2621	17.9761
		1	13.6654	38.2331	25.3357	10.7776	23.7794	29.5844	36.9213	15.995	16.339	14.6679	26.3734	66.5253	10.7246	21.9172	14.7338	11.9153	27.951	20.3468	26.2136	30.9415	20.129	36.3011	25.5499	13.2054	5.45425	23.3432	12.6178	2.52356		21.2348	35.3627	13.5683	23.6742	13.9543	19.5107	51.7012	16.9762	30.6396	28.9656	17.2395	46.7069	24.1285	27.6904	25.239	18.1635	19.2504	20.0347
			18.0956	46.5654	29.6159	13.6113	27.577	36.7364	37.8803	19.9593	20.3349	19.6324	32.1452	69.1227	13.0887	28.5113	16.37	13.7555	36.3869	26.7429	32.4757	39.237	25.6187	50.5565	34.0609	20.128	10.2047	28.7365	13.5762	2.71523		24.8415	45.9755	15.9147	28.238	15.2787	21.6294	61.222	19.843	37.428	33.4551	20.286	53.5443	29.4541	31.8881	28.3806	21.5119	21.1816	23.2785
			22.561	54.2549	33.3392	17.2996	31.6549	42.8756	38.4136	24.0314	24.3474	25.2927	40.7946	70.6069	17.3613	37.9956	20.117	15.6654	44.3104	33.6272	39.1019	48.7924	31.3634	63.7807	44.5347	25.6932	15.563	34.5351	14.6606	2.93212		29.0467	58.5882	19.1768	34.1883	16.7154	26.4785	70.4748	24.2855	45.7726	39.1361	24.0312	59.0219	35.2559	37.0663	31.3656	25.4376	24.0844	25.8378
		1.5	27.0732	61.3506	37.5198	22.3586	34.0421	50.9608	39.2339	28.2232	27.6324	30.3982	48.8882	71.5523	21.6955	46.565	24.1268	18.2634	51.0592	40.3147	46.1165	56.3061	37.5806	77.1849	52.8257	33.2752	22.5848	40.2853	15.7887	3.15774		34.9451	70.3676	22.2959	39.9076	18.335	31.6333	80.663	29.6986	54.3009	45.3848	28.5873	64.6961	40.7339	41.0233	33.9594	28.845	26.7138	29.9091
			30.6315	66.2973	38.3348	27.3013	36.3193	55.958	39.5176	31.8342	30.4065	36.0162	58.9438	69.2994	26.6269	53.4786	28.2977	21.5263	59.0733	47.9202	51.7233	63.8315	42.8679	86.9231	61.3367	39.2088	28.3749	45.282	16.6807	3.33613		40.9773	83.049	25.2146	46.2045	20.0575	38.186	89.1335	35.4772	62.7435	51.8945	33.5434	68.8821	46.654	45.861	36.9221	32.2586	29.3676	34.2051
			34.7457	71.6665	40.1407	31.4374	38.3917	60.4089	39.9923	35.2536	32.5177	40.44	63.9634	69.7676	30.8933	59.1431	32.2482	24.712	63.5193	54.6368	56.2743	69.7935	47.1801	96.2029	67.9526	44.8904	35.2047	49.6551	17.5986	3.51972		46.0409	93.8971	29.2446	51.7042	21.7992	44.1271	98.8513	41.2767	71.2045	58.3252	38.6967	72.8497	53.0472	49.4188	39.4265	34.797	31.3681	38.6545
		2	37.1335	76.7663	41.2606	35.0538	39.2198	65.314	39.7011	37.8945	34.1313	44.5442	68.8849	67.9389	35.4553	63.297	37.4364	28.4543	68.7152	60.1442	58.6408	74.0287	51.1549	102.946	73.6887	48.982	40.8829	53.2668	18.3074	3.66148		52.1833	105.196	32.3684	57.5043	23.1941	51.3242	107.204	47.232	79.2366	63.8553	44.4693	77.5053	57.0997	52.8063	41.4221	36.3487	33.5239	40.5548
			39.1058	79.2029	41.1551	38.0448	40.0759	68.1871	39.6051	39.6132	35.1018	48.2723	73.9372	66.7108	39.6355	65.4031	42.9807	31.5395	72.6801	66.5331	60.3519	76.1521	53.1723	106.318	77.8173	52.0652	46.5611	56.0089	18.5939	3.71877		57.7785	114.922	36.1789	62.7499	24.8234	57.5547	114.939	52.5043	87.2075	69.1435	49.9774	81.6258	62.3226	55.9443	43.2221	39.7313	35.0672	44.4473
			40.3406	81.0518	40.6802	39.9419	40.6905	69.2922	39.2595	40.4994	35.315	51.7747	76.4225	64.6347	41.8457	65.7081	47.3126	33.2792	72.4333	68.5947	61.0437	77.0505	56.2322	107.267	79.154	54.3145	49.7921	57.3572	18.459	3.6918		63.0901	124.098	39.36	68.6193	26.2713	64.8228	122.532	58.5915	94.6759	73.9971	54.9376	85.3476	65.7433	60.2037	45.05	41.8818	35.847	46.8993
		2.5	40.9259	81.8783	40.1935	41.7296	40.6215	71.2137	38.8211	41.2719	35.2291	53.6693	77.0765	61.6574	44.7331	65.8678	49.7287	35.4674	71.9928	73.3809	60.2791	75.6621	57.7996	109.247	79.3401	56.8935	53.231	58.3164	18.4267	3.68535		69.2601	132.755	42.1118	73.264	27.2217	70.3435	128.262	63.5342	102.757	78.8602	60.3005	88.8837	68.8216	64.3281	46.66	43.8307	37.4311	49.4228
			40.961	82.7905	39.3843	42.7312	40.2592	70.213	38.8563	43.3619	35.0637	54.2946	77.894	58.8391	46.0444	64.6623	54.2811	37.5938	69.7588	77.4241	61.7718	74.8571	58.8946	107.66	78.1726	55.9434	54.4306	58.6457	18.0016	3.60032		74.7765	139.054	45.3119	79.1334	28.5058	76.6177	134.506	68.9264	108.559	83.8646	65.0005	92.2342	72.0742	68.1941	47.2581	45.2737	38.0476	51.2107
			40.5571	80.611	38.2586	42.9363	39.8689	69.2922	38.3102	43.0205	34.8405	56.8944	76.3734	57.938	47.7129	63.4568	55.0695	38.8232	68.0185	78.6989	60.8859	72.6403	59.247	105.286	77.3266	57.0487	54.7345	58.314	17.3916	3.47833		79.0251	145.245	47.3579	83.3969	29.4738	83.4926	138.824	73.3689	115.525	88.299	69.3333	94.7026	75.0965	71.4848	48.1078	46.155	38.3334	53.2795
		3	40.3289	79.5212	37.6312	42.7619	39.3449	67.3399	37.764	43.3798	34.4719	56.6311	76.2426	55.9943	46.9495	62.0189	55.5358	40.0062	66.6687	79.7698	59.1505	70.6335	58.5421	102.275	74.4839	56.2342	54.9904	57.5468	16.821	3.3642		83.691	150.623	49.5612	87.5448	30.3069	88.4017	143.16	77.4699	120.72	92.6927	72.6798	97.7773	78.0254	73.8361	50.0307	48.2187	39.3745	54.4749
			39.8724	77.6234	36.3119	43.3943	38.7238	65.093	37.4675	43.0385	33.9428	56.2268	76.1445	53.5913	46.9495	59.2157	56.6802	39.4263	63.9755	80.5493	57.9369	67.11	58.2646	99.4763	72.8257	56.273	53.9987	56.5645	16.3304	3.26608		87.7505	154.578	53.2812	91.115	30.8254	94.0643	147.645	81.541	125.891	96.3248	75.9305	100.459	80.78	77.1737	49.9581	49.2925	39.6766	55.6549
			39.4276	76.3622	35.5731	42.4543	37.3911	63.9389	37.5571	43.314	32.7823	56.0669	74.068	51.3208	44.8809	59.2012	55.7731	40.1144	62.507	81.4453	56.7476	65.675	56.9072	95.1555	70.3384	52.8602	52.3353	55.3679	15.8258	3.16516		92.0896	158.49	55.6562	95.5864	31.4691	98.0287	152.267	85.3364	132.337	100.172	79.2866	103.159	83.9579	79.8274	50.8301	49.8014	39.9053	56.84
		3.5	38.3391	74.7582	33.9431	41.8937	36.6881	61.9375	37.092	42.0864	32.4384	54.2382	71.1413	49.1121	44.0005	58.0102	54.9508	41.2588	61.1292	79.9883	54.9272	62.6765	55.1672	93.1751	69.1371	54.4309	52.8631	54.2153	15.337	3.0674		95.7751	161.402	59.009	100.104	32.0887	102.998	156.001	90.1444	137.269	103.288	81.9276	104.718	86.0184	82.0407	50.914	50.4251	39.9012	58.1528
			38.1401	71.5195	32.8525	41.733	36.0756	59.709	36.5362	41.6612	31.8928	53.0723	70.9941	48.105	43.0647	55.8896	56.6124	41.5062	58.9983	79.7552	52.8762	59.9347	52.7749	90.7201	64.7208	53.6358	52.4952	53.011	14.7677	2.95354		100.193	165.152	61.2934	103.882	32.6859	108.742	159.072	93.2628	140.914	106.397	84.6071	106.026	88.2906	84.9645	50.8245	51.6665	39.7542	58.7352
			37.2154	69.0339	31.586	40.8716	35.2562	58.3461	36.8221	41.4695	31.3704	52.762	70.2747	46.5766	41.9319	54.3791	54.3744	41.5835	57.6548	78.342	51.9539	57.9046	51.5599	86.874	61.4044	52.2591	50.3039	51.6844	14.1243	2.82487		103.851	166.608	63.2535	109.463	33.1659	112.33	162.152	97.3039	144.927	109.887	87.8248	107.121	91.0608	87.2512	49.7009	52.1847	39.8481	60.7887
		4	36.5424	64.2708	31.1404	40.5401	34.4044	55.4853	35.8472	41.1701	30.714	50.7734	68.3453	44.359	40.8176	52.215	53.6792	41.3593	55.5833	77.6499	50.7646	55.8161	49.94	85.1718	59.4247	52.1815	48.8004	50.2798	13.6322	2.72644		107.422	169.235	65.3472	112.513	33.5367	115.841	164.649	100.413	148.72	111.433	90.3138	108.001	93.2925	89.2914	50.8078	52.7805	40.1911	60.8347
			35.4539	63.2117	30.6889	39.6137	33.3046	53.2936	35.989	40.6012	30.4231	49.3677	65.0098	43.0957	37.9671	52.7378	52.433	41.8542	53.4993	76.0035	49.7816	54.8827	47.5776	80.9329	57.3266	50.8435	48.4965	48.9756	12.9547	2.59094		109.844	170.534	66.6158	115.355	33.8738	119.756	165.598	103.355	152.775	114.004	93.0741	109.502	95.1071	91.0615	50.3158	53.2367	39.6481	61.8155
			34.5643	60.1812	29.9619	38.6703	32.1444	51.6177	36.0072	40.4994	29.2823	48.4227	63.4729	42.1945	37.3823	53.0864	51.9074	42.5191	52.5152	74.7068	47.9976	53.0277	45.3727	78.4615	55.1438	50.0679	48.3045	47.9005	12.5205	2.50411		112.383	171.373	68.8382	119.977	34.0102	122.656		107.076	157.665	116.484	95.4234	110.308	96.8408	92.3678	51.4786	53.8325	40.4891	61.4834
		4.5	34.2307	57.4017	29.141	38.2123	32.0215	48.9533	35.8984	40.3916	28.8839	47.4261	60.9876	41.7881	35.6461	50.3704	51.7718	42.465	51.3904	71.3921	46.966	51.7443	44.6903	77.2177	53.9932	49.0789	47.6807	46.7897	11.9113	2.38226		115.289		70.0258	123.455	34.3297	125.463		110.23	160.587	118.193	97.4589	110.595	98.0329	94.0997	51.8196	54.1367	40.0155	62.7912
			33.9088	54.0162	28.197	37.8534	31.6829	47.2773	35.3448	39.2059	28.7169	45.79	60.6769	40.2862	35.1413	49.1649	49.8983	41.7305	50.4468	69.5345	45.7524	51.2659	42.9654	74.7791	50.6599	49.1953	46.4971	45.5995	11.4296	2.28593		118.282		70.8413	126.979		128.215		113.343	164.098	120.753	100.1	111.698	99.3775	95.7142	52.2556	55.2476	39.8685	62.8167
			32.0126	52.8591	28.8596	37.344	30.7988	45.5645	35.3629	38.7388	28.1482	44.3139	60.9385	39.6855	33.7007	49.9637	48.3469	41.7073	48.7721	67.6623	44.733	50.3559	41.0679	73.4697	49.78	47.7797	46.5131	44.7391	11.2517	2.25035		120.554		71.8047	129.07		131.016		115.514	167.59	123.294	101.458	112.143	100.928	96.8091	52.6301	56.0079	40.6728	62.7452
		5	32.1707	51.0347	26.8777	36.5373	29.7227	43.956	35.316	39.8407	27.6605	43.7027	58.3878	37.9716	32.6294	49.1794	48.1519	41.5217	48.2722	66.4384	43.2767	49.2008	40.3855	72.4223	48.0711	49.331	46.4171	43.939	11.0787	2.21574		122.125		72.7633	130.329		133.097		117.974	168.65	124.742	87.7358	112.659	102.543	97.9276	53.4463	55.859	41.4241	63.0415
			31.1114	47.5021	27.0009	35.3546	29.8197	42.9308	34.9458	39.5772	27.2488	41.9444	56.7691	37.627	31.1765	47.5817	48.8471	42.4959	46.8912	63.8013	44.0049	47.9991	38.4131	73.0606	44.7377	47.2174	45.3135	42.9349	10.8278	2.16557		124.944		72.9016	132.709		135.292		120.137	172.356	126.748	91.5467		103.405	99.2896	53.3959	56.5821	42.9143	63.7464
			30.7836	46.0328	26.0686	34.9581	28.9787	41.8012	35.2253	39.5233	26.9016	41.2533	55.1341	37.7153	30.6778	48.0755	48.2197	41.1351	46.2694	61.4992	42.0388	46.879	36.2907	69.9509	43.9594	47.5858	45.1376	42.0838	10.3518	2.07035		126.105			133.426		137.307		122.767		128.855	93.7316		105.422	100.467	54.1841	57.5441	43.8615	64.1806
		5.5	29.5371	44.9369	25.8106	34.7052	27.6999	40.9847	35.0727	38.3376	26.3974	40.0122	54.709	36.0544	31.1827	46.8845	47.4059	41.7537	45.8008	60.1442	41.6869	46.3306	35.6157	69.509	41.1675	47.5858	45.9053	41.4092	10.326	2.0652					135.586		139.092		124.969		130.751	95.0288		105.755	101.133	54.5922	57.9444	44.0044	64.1295
			29.4551	43.9513	25.5468	34.5479	27.4368	39.1246	34.997	38.0502	26.2651	38.7805	53.3519	35.3211	30.1114	46.5069	46.5751	40.6402	43.6574	57.8422	40.6189	46.3773	34.2733	68.2979	41.7766	47.4889	44.1619	40.6063	10.0013	2.00026					137.909				126.835		132.321			106.418		54.6928	58.6923	45.0864	63.6749
			30.4559	41.9738	25.4412	33.8677	27.5856	38.1853	34.7271	37.8526	26.2139	37.9766	51.7495	34.8794	29.3542	45.9114	45.5748	41.1428	42.492	56.8442	40.1578	45.7006	32.9459	68.4452	39.3063	48.6523	45.1536	40.1036	9.90883	1.98177					138.486				128.578							55.4587	58.6333	46.0621	65.0337
		6	29.2445	40.0086	25.6347	33.3892	27.191	36.7426	34.6685	38.3496	25.918	37.7697	51.1282	36.3636	28.837	45.8533	46.7531	41.05	43.0732	55.5912	40.3883	44.4289	32.5409	69.0835	38.8156	47.5276	43.874	39.769	9.92266	1.98453					138.683				129.905							55.6264	58.4844	45.6784	64.4156
			28.4661	38.9311	25.5468	33.0473	26.4729	36.0673	34.3442	37.8226	25.4071	36.8483	50.2126	35.2416	28.0859	44.4299	45.8884	41.3129	45.6977	53.7845	37.7913	44.5222	31.2209	67.8887	38.1049	47.2368	45.4575	39.1932	9.88793	1.97759					137.1				131.58							56.3251	59.3626	45.8376	65.3709
			27.8984	36.7087	24.8021	33.126	25.9532	35.0175	34.3282	36.6908	25.1046	36.0914	48.3486	33.9694	27.341	43.3406	45.6341	40.5629	48.6877	51.8977	39.6117	44.1839	30.231	65.7119	37.4112	47.3531	45.4894	38.6198	9.75099	1.9502																55.727	59.195	47.1767	65.4781
		6.5	28.0857	33.5068	24.4327	33.0952	25.923	33.4766	34.2311	37.092	24.8665	35.8375	48.0543	34.0578	26.0358	43.3987	42.2855	40.4083	50.1437	50.6884	37.318	42.9238	29.3835	66.1375	36.3283	47.3337	45.6654	38.0284	9.88684	1.97737																56.3866	59.2105	47.287	65.1206
			27.9277	33.0048	24.163	32.6713	25.5326	32.4575	34.0071	36.9962	24.3722	34.7468	47.9725	34.0754	25.6541	43.9506	42.3194	40.6402	49.9688	49.6103	38.0947	43.5422	28.7086	65.8592	36.6836	47.2174	45.3135	37.8196	9.96784	1.99357																55.5369	59.406	47.4544	65.4832
			26.8099	32.6864	24.2392	32.6816	24.8275	31.4384	33.7554	36.3674	24.0366	34.0605	45.7162	33.3863	25.1124	41.8736	42.862	40.3696	48.7752	48.1023	36.5413	42.7371	28.3411	66.3993	36.599	48.3615	46.1292	37.2884	10.0319	2.00637																55.8779	59.1516	48.0096	65.4219
		7	27.2312	31.5477	23.4828	32.6577	24.7498	30.7263	33.8471	36.8465	23.7258	33.139	45.896	32.3085	24.3982	41.8155	41.9549	40.4624	47.6067	46.7327	36.517	43.4488	27.8011	65.2864	36.3113	47.9155	46.5931	36.9201	9.96283	1.99257																55.3133	58.9095	47.8463	65.7642
			27.0088	31.3701	23.6001	32.562	24.586	30.2413	33.8845	36.5052	23.491	32.1235	45.7162	33.0241	23.918	42.077	42.0566	39.5655	45.8008	46.9076	35.4733	42.0138	27.3061	65.2537	34.6362	48.8656	47.1849	36.6069	10.0192	2.00383																55.9729	58.7699	48.2424	65.473
			26.8567	30.3784	22.7323	31.9091	24.5515	29.3081	33.8866	36.3315	23.2265	31.771	43.7704	31.6989	24.035	40.6245	42.9552	39.9057	44.8978	45.0135	34.2354	42.3171	27.1636	65.5155	35.0761	48.0318	46.4651	36.1063	9.96669	1.99334																55.5761	58.4626	48.124	65.4015
		7.5	26.8742	30.2314	23.3069	31.8134	24.3983	28.9029	34.0807	35.3434	23.2447	30.6145	42.7077	31.9375	22.9391	40.5084	41.8532	39.9366	43.2544	43.6876	34.733	42.1421	26.6387	64.0917	35.3638	48.4972	46.721	35.7529	9.73819	1.94764																56.5934	58.3261	47.6748	65.0337
			26.3124	30.6171	23.0196	32.4731	24.1611	28.5653	34.3741	35.4812	22.9768	29.9704	42.7894	31.5222	22.7975	40.276	41.904	39.0706	42.7889	42.8426	34.4175	42.5505	26.5112	63.4697	35.9222	50.3006	47.3768	35.6996	9.84403	1.96881																55.8891	57.9196	48.1689	64.7323
			26.1954	29.3315	23.1252	32.3534	24.256	28.3566	34.165	34.9422	22.9603	28.8374	41.8084	32.6442	22.5943	40.7843	41.7684	40.0835	41.8609	42.981	34.8908	41.6171	25.7912	63.6825	35.6176	50.669	48.1606	35.5791	9.96777	1.99355																55.8611	58.3664	48.3975	63.8384
		8	26.7045	28.6947	23.0665	32.186	24.1202	28.1356	34.2205	35.3434	23.1405	28.2403	42.2989	31.3985	21.5662	39.9129	42.7772	39.4495	40.8017	41.2472	33.932	42.3171	26.4662	63.6825	35.313	50.8241	48.2566	35.3638	10.0175	2.00349																	57.8637	48.6343	63.6545
			25.4404	29.3253	23.3069	32.2851	23.8441	27.405	34.3175	34.9183	22.8132	27.8407	40.7456	30.5062	21.4985	40.3922	41.7599	40.0758	39.8613	41.0213	33.2888	40.8704	25.9937	63.2897	35.2792	50.9405	48.0966	35.0046	9.98018	1.99604																	57.1841	48.4424	63.8333
			25.5223	28.3335	22.9551	32.6611	23.5552	27.0367	34.4498	34.1398	22.6346	27.5633	40.533	31.3367	20.9875	40.0581	42.1753	40.2227	39.7519	40.3147	32.7913	41.7454	25.7987	64.1899	36.0068	51.3283	48.6404	34.9893	10.2567	2.05134																			63.9354
																																																	63.2509
[truncated: 31 more columns]

## Sheet: Fig. 2H
	Time range included in figure
	Point of alignment
			Securin FL + Nocodazole																											Securin FF-A + Nocodazole
		Time in hours relative to GVBD	1	2	3	4	5	6	7	8	9	10	11	12	13	14	15	16	17	18	19	20	21	22	23	MEAN	STDEV	SEM		1	2	3	4	5	6	7	8	9	10	11	12	13	14	15	16	17	18	19	20
			6.58516	8.97959	9.42103	16.7794	3.19532	8.87383	16.1199	9.31604	10.0436	9.24006	14.3202	8.23723	9.09233	9.73193	10.6414	51.0849	44.5001	45.1286	44.9568	50.2987	41.9742	45.2089	48.6574	22.7125	18.0477	4.24826		6.71449	6.58555	5.50509	3.85382	5.61695	8.99392	3.97299	4.18484	5.93041	7.72515	7.64706	9.06441	28.8655	27.4233	30.2311	33.6635	27.1882	28.3916	24.9837	22.9005
		0	11.4657	16.6254	15.0139	25.4115	5.57435	14.5112	22.2082	14.5741	14.5409	13.8152	20.3748	12.2974	12.7199	14.1178	16.2465	57.6403	50.1573	50.1014	51.2425	57.3264	46.513	50.1939	55.7478	28.1922	18.5751	4.30989		11.1418	10.7562	9.80031	8.39108	10.1968	13.9335	7.62605	7.81657	10.092	12.8974	13.2471	15.5703	37.66	34.436	38.4679	39.5175	34.4717	35.9704	31.1377	28.8448
			18.2284	24.7886	21.6057	34.0344	9.03074	21.4446	32.6341	21.7606	19.1361	18.9495	27.838	16.416	18.55	20.5968	22.2636	64.1166	54.8384	55.192	55.587	63.2662	51.3127	53.8819	62.1297	34.2435	18.3011	4.27798		17.1419	15.673	15.7009	14.262	15.4562	18.8453	12.4385	12.5077	15.7422	19.3302	20.5929	23.4329	44.4751	41.0177	46.4101	44.9572	41.2784	42.8491	37.166	34.9117
			25.7014	32.6822	27.7527	42.9225	12.6269	29.2396	40.6309	29.3147	24.8956	24.0307	34.8746	21.0714	24.4533	25.3437	28.3883	68.2385	58.704	59.1638	60.2577	67.6417	55.5906	59.153	67.7106	40.0169	17.738	4.21165		23.6613	21.6749	21.8207	20.5695	22.3348	24.2393	19.0091	17.8719	21.4531	26.5563	28.4988	31.4538	51.1276	46.3405	54.709	49.5168	47.7479	48.7622	43.0616	40.9787
			33.6462	42.1939	33.9434	51.2619	17.3923	37.6464	49.7161	38.4295	33.5348	30.52	41.8607	25.8862	31.6718	31.0469	34.2916	71.4502	63.4923	63.2729	64.0966	72.877	59.7543	61.7155	72.6293	46.1883	16.6904	4.08539		30.9011	28.7994	28.8802	28.6569	29.9315	30.1193	26.6338	23.5434	27.7035	34.1372	36.9412	38.719	56.7166	52.3212	61.1082	55.6296	52.8917	55.1952	48.5104	46.5976
			40.0994	50.9184	40.1342	57.7634	22.3121	44.7507	54.6846	45.5466	40.2275	35.2094	47.1298	30.9561	37.3558	36.681	39.743	76.2448	66.371	66.1846	67.3971	75.2219	62.8092	65.8613	76.978	51.3296	15.7832	3.97281		37.8077	35.1543	35.3524	36.5449	38.0333	35.869	34.2831	29.2851	33.3906	40.3681	44.8894	46.0381	61.7885	57.8822	66.5693	57.4348	57.6634	58.7	53.0095	51.6136
			48.3486	59.4242	44.5093	63.9356	27.7504	52.9404	62.3975	53.1632	47.4536	41.1477	54.3011	36.5042	42.9459	42.511	44.1244	80.215	69.4786	70.5555	71.1761	78.9895	66.6522	70.0324	81.5475	56.961	15.0336	3.87732		43.9669	41.9187	41.5662	43.6925	45.3286	41.5949	42.4287	34.9653	39.7441	47.473	52.0047	52.0727	65.8607	61.2581	70.9785	61.7389	63.0785	64.9031	58.3558	56.2474
		1	55.3295	68.8411	50.4302	68.9192	32.9754	59.3475	68.3438	60.4398	54.3774	47.0819	60.9281	42.8921	48.3898	48.2103	49.3974	83.3476	72.529	73.9384	75.1944	81.438	69.9679	73.6631	85.2801	62.2288	14.0577	3.74936		50.1141	49.3304	47.5176	52.131	53.002	47.056	50.0725	41.3362	46.0552	53.9174	59.3553	58.4599	69.677	66.2407	74.2763	65.6047	66.6641	67.9516	63.0435	60.9595
			62.9801	75.7434	55.8918	75.0549	38.6748	66.1295	73.4385	67.0089	60.9546	52.8202	66.0401	49.0726	54.7106	53.6332	54.2092	86.4605	75.9655	78.4597	79.5715	84.6945	74.2621	77.0458	88.4274	67.4456	13.226	3.63676		56.1352	56.7986	51.5192	59.0888	59.6827	53.2522	57.9706	48.3041	52.1919	60.1627	65.9153	64.8039	71.2921	70.8377	78.21	70.7545	71.0869	71.9762	67.766	66.0929
			68.5049	82.7405	61.9075	80.4316	43.9697	71.8327	78.265	73.46	64.7409	58.2197	71.6795	55.1469	60.0031	59.5437	58.6183	89.171	78.1326	81.1882	81.8389	86.3107	78.6161	80.2696	90.553	71.9628	12.261	3.50157		62.2584	63.0758	56.993	65.8804	65.7458	59.0137	64.9841	55.3803	57.7283	65.8744	71.9718	70.2555	75.192	76.0547	81.5052	74.8757	75.5059	75.8382	71.8997	70.5791
			74.9176	88.8265	66.9681	84.3636	50.1287	76.832	83.4385	78.2325	72.2425	64.4437	76.4491	60.9555	66.3344	63.9258	64.1557	92.7257	81.6049	85.1273	84.1009	88.5865	82.0188	83.4298	92.6426	76.6283	11.2393	3.35251		67.5381	69.1435	62.4941	71.4096	70.8368	64.4709	71.7325	61.3708	63.6164	71.1129	76.7906	75.3976	78.0825	80.8256	84.2862	78.6725	79.3162	80.0785	76.2266	74.8449
			79.0219	91.6837	72.539	87.5092	54.725	79.6474	86.6877	81.0766	75.06	68.7985	79.5747	66.1476	70.1185	68.5306	68.0544	94.5657	84.0617	87.9343	86.8414	91.3423	84.4975	86.5963	93.9056	79.953	10.3842	3.22246		72.947	73.8791	67.036	76.0323	75.0798	69.6357	77.1697	67.4607	68.3333	75.9217	80.1318	80.0468	81.1404	83.0032	86.4184	81.1163	82.0955	82.158	79.2571	78.5629
			85.4751	94.3295	77.7016	89.9781	60.086	84.4626	89.2429	84.1981	80.4729	74.9939	83.8	71.9668	76.4758	72.9319	73.9854	94.1766	86.4683	89.9627	87.7929	92.6201	87.3892	87.1368	94.3574	83.4785	8.68108	2.94637		77.8365	79.1325	71.8872	80.3749	80.3983	73.7849	83.0759	73.2551	73.6238	80.1448	83.52	83.9331	83.893	86.5568	88.5144	83.8327	85.6345	86.2569	83.016	82.4588
		2	89.0772	94.4534	82.0694	91.8343	66.2156	86.7846	91.3565	88.4365	84.0637	79.0058	85.2253	76.2183	80.166	77.5021	78.1331	96.0364	89.7618	91.4938	90.2561	94.0498	89.8353	90.4941	95.3278	86.426	7.44644	2.72882		82.1738	82.8725	76.159	83.9013	84.1892	77.8946	87.0366	78.3091	78.0869	83.9324	85.4777	87.3732	87.2612	89.3354	90.8715	87.022	87.5417	89.0154	87.0799	87.185
			91.5276	95	86.4008	94.6873	71.7201	89.5277	93.1546	90.4759	86.6234	83.1442	89.1981	80.1722	85.4272	81.4771	81.9334	99.2811	94.9006	95.6749	95.3945	97.7898	93.9447	95.2629	100.488	90.1394	7.09037	2.66277		85.8117	86.0358	80.4229	87.7314	87.3892	81.4629	89.6533	84.4283	81.9259	87.5325	89.12	90.5686	92.4906	93.4863	94.5234	90.5322	92.1467	93.2275	90.6829	91.0365
			92.9633	95.6851	89.6675	94.7513	76.1362	91.409	94.8265	92.106	88.6855	86.9562	90.1801	83.9719	87.7499	85.3291	85.7921	96.353	93.2377	94.0457	92.7682	95.7696	92.0204	91.753	97.2378	90.8433	4.90364	2.21442		88.6961	88.9049	85.4659	90.4272	90.1578	85.2604	92.4847	88.0045	85.4503	90.7287	91.4824	92.7204	90.2748	91.5696	92.4687	89.4036	90.321	91.6148	89.9427	88.9294
			96.2914	96.8805	93.1165	96.7996	83.4351	93.6522	95.6625	94.6171	91.183	91.0171	93.3393	88.351	92.5675	90.0492	89.2387	96.8806	96.3024	96.6499	94.916	97.3823	95.1949	95.3901	98.4186	93.7972	3.57643	1.89115		92.16	91.6987	88.7627	93.5121	93.018	89.5835	94.6653	92.2859	89.7785	93.1403	93.2282	94.9082	92.2346	94.628	94.8697	92.8379	93.9453	94.9851	93.1943	91.8989
			96.9408	97.6822	94.9905	97.2293	89.1786	96.1124	95.6467	95.7131	94.6671	93.9025	95.9767	91.2792	94.6135	93.2944	93.1558	98.6216	98.2871	98.5147	96.5798	98.3044	96.9397	97.9653	98.9423	95.8495	2.48401	1.57608		95.3806	94.9514	93.1284	95.4295	95.4704	93.1005	96.7065	95.4523	92.9803	95.7595	95.68	97.7654	95.7504	96.1137	96.8624	95.3127	95.9803	96.7039	95.2611	94.5821
			98.2548	99.8324	96.901	99.7074	95.2162	98.1318	98.265	96.8022	97.7424	96.8574	97.7162	94.6166	97.6565	96.8124	96.0922	100.191	99.7068	98.7764	99.1953	99.6132	98.8857	99.1162	100.765	98.1241	1.60334	1.26623		97.1216	97.4463	96.715	98.3674	97.1576	96.2697	97.7661	98.0891	96.0209	97.6491	97.2235	98.8701	97.2769	98.0682	98.5785	97.8013	98.7635	98.8506	98.28	97.4377
		Addition of Nocodazole	100	100	100	100	100	100	100	100	100	100	100	100	100	100	100	100	100	100	100	100	100	100	100	100	7.32984e-08	0.000270737		100	100	100	100	100	100	100	100	100	100	100	100	100	100	100	100	100	100	100	100
			98.1635	97.4053	98.5198	99.5428	98.9447	98.3292	97.7445	97.593	99.7956	98.2777	98.7936	98.4589	98.2515	98.3217	98.8594	101.233	101.656	101.341	102.648	100.045	101.718	102.486	101.361	99.543	1.65914	1.28807		98.8054	98.1312	98.3594	98.1538	99.3027	99.3519	98.4469	98.6422	98.8129	98.7481	98.2682	99.086	101.704	102.091	101.615	102.437	102.039	102.72	103.529	102.082
			99.6956	99.6501	100.853	99.0947	103.431	100.908	98.8644	97.4612	100.507	101.592	100.892	102.184	100.204	99.7465	100.83	102.598	102.289	103.147	103.969	101.112	104.294	104.012	102.177	101.283	1.80329	1.34287		99.91	100.438	100.963	98.8609	99.938	101.731	97.8754	100.86	100.904	100.173	98.5459	99.2875	104.555	103.644	103.53	105.543	103.679	104.332	106.28	104.275
			98.5693	99.1254	101.728	99.1496	105.957	100.809	97.9653	97.5652	100.347	103.159	102.39	103.922	100.736	101.452	102.832	104.392	103.916	104.691	106.492	102.797	106.262	107.439	104.282	102.434	2.84324	1.68619		101.891	101.885	102.901	100.399	101.489	104.932	98.6998	102.265	103.086	101.324	98.8282	100.453	106.47	105.897	105.676	108.191	105.454	106.016	109.496	107.18
			98.5237	99.4971	104.091	99.6982	109.895	101.658	99.6688	98.689	101.2	105.081	103.653	106.792	102.38	102.708	104.308	104.742	105.221	106.295	108.526	103.136	107.626	110.313	105.109	103.861	3.4353	1.85346		103.602	103.333	105.286	100.897	103.422	107.682	99.4791	104.679	105.402	102.908	100.762	101.814	109.08	107.629	106.976	110.279	107.846	107.964	112.573	109.248
			97.7424	99.3586	105.637	100.238	112.108	102.875	101.025	98.0993	101.564	106.534	105.297	109.321	104.332	103.245	105.236	106.114	105.954	106.753	109.999	103.647	109.898	110.968	105.807	104.859	4.01364	2.00341		104.724	105.548	106.574	102.387	104.855	110.748	99.8674	106.476	106.652	104.194	101.153	102.533	111.729	108.937	108.762	111.908	109.908	109.793	114.419	111.144
		4	98.1483	100.926	107.795	100.805	114.863	103.815	100.205	99.5075	102.995	109.346	108.12	112.552	105.486	104.97	106.958	107.129	107.095	107.701	112.647	104.458	112.301	112.94	106.582	106.406	4.68506	2.1645		106.549	108.207	108.849	103.023	107.006	114.23	100.891	108.431	109.22	105.94	103.718	104.44	113.862	111.152	110.555	114.573	111.586	111.133	117.403	113.636
			96.9509	99.0306	108.305	98.8661	116.046	103.743	100.457	98.5988	103.804	110.917	109.169	114.838	105.601	105.388	106.786	108.02	108.919	109.017	114.279	105.339	114.519	115.591	107.984	107.051	5.76138	2.40029		108.101	108.577	109.792	103.64	108.551	115.763	100.741	109.391	111.031	106.366	104.852	104.628	115.56	112.388	112.4	117.296	113.854	113.457	120.566	115.615
			99.6246	101.8	112.52	100.805	120.488	105.216	101.388	100.007	106.355	113.717	112.48	118.914	107.881	107.516	109.338	108.923	109.784	110.404	116.997	105.615	115.182	117.683	108.364	109.174	6.17522	2.485		110.205	112.048	112.02	105.202	111.589	120.394	102.048	111.741	113.503	108.068	107.642	105.617	119.441	114.483	113.662	118.67	115.559	115.649	123.301	118.169
			98.2649	101.465	114.503	99.8354	122.812	105.901	102.792	101.478	107.519	116.407	113.669	122.097	109.52	107.938	110.589	111.39	110.982	111.575	119.162	107.021	117.427	120.214	109.591	110.528	7.08052	2.66093		112.129	112.999	113.673	106.507	114.192	122.69	102.621	113.046	115.42	109.121	109.191	107.092	121.563	115.931	115.365	121.721	117.823	116.558	126.057	120.285
			96.2356	101.217	114.956	99.0856	123.117	105.558	103.155	100.243	107.484	116.978	114.219	124.818	108.92	108.522	110.07	111.897	112.523	113.59	120.853	107.991	119.818	123.24	110.371	111.081	8.06093	2.83918		112.739	114.833	114.338	106.089	113.409	125.069	102.624	114.053	116.115	109.759	109.158	107.218	125.487	117.73	117.479	124.151	119.901	119.037	129.141	122.94
			98.204	102.93	119.316	100.165	127.92	108.348	105.252	101.269	109.972	121.072	117.137	128.873	112.214	110.508	113.347	113.17	113.396	113.773	123.077	107.187	122.221	125.364	111.177	113.3	8.77091	2.96157		116.298	117.638	116.445	107.988	114.307	129.625	104.237	116.251	118.719	111.752	110.348	109.77	127.487	119.605	118.916	126.215	122.068	121.205	132.481	124.446
		5	96.2762	101.691	119.673	98.0615	128.32	106.716	105.032	101.027	109.128	122.08	118.523	131.286	111.843	110.085	112.815	114.641	114.376	114.565	126.034	109.521	123.613	128.403	111.922	113.723	9.90078	3.14655		116.734	118.622	116.684	107.95	113.494	131.194	103.672	117.614	119.626	111.902	111.285	109.924	129.693	120.743	120.826	128.414	123.595	121.707	134.864	126.09
			96.2762	103.003	122.627	96.8819	129.92	108.63	104.748	101.318	110.595	123.329	119.954	134.203	113.143	111.307	114.328	115.413	115.974	116.175	128.188	110.122	126.173	130.731	114.171	115.096	10.6792	3.26791		118.31	120.578	118.587	110.968	113.432	134.514	104.968	119.168	121.768	113.079	111.934	110.583	133.74	122.66	123.098	131.096	126.258	124.498	138.788	128.992
			94.8963	102.42	123.093	97.6865	130.817	107.828	104.716	101.387	110.417	124.753	120.616	135.659	112.929	111.08	114.396	117.681	118.041	116.149	130.499	110.782	128.564	132.231	114.92	115.72	11.401	3.37653		119.366	121.569	119.46	112.254	113.506	136.023	105.495	119.9	122.857	113.662	112.278	112.109	136.764	123.597	125.096	134.054	129.231	126.892	141.293	131.252
			95.018	103.688	127.337	97.1653	134.104	110.236	107.035	101.991	111.483	127.63	123.899	139.645	114.933	112.797	116.379	117.985	118.077	118.099	132.282	111.148	130.396	134.26	116.419	117.478	12.235	3.49785		121.14	124.231	120.717	113.764	114.419	139.259	106.791	122.244	124.721	114.934	112.744	113.609	138.216	125.427	126.649	135.569	132.061	128.423	144.807	133.052
			94.8963	104.038	128.518	97.083	134.954	110.295	105.521	101.72	111.857	128.855	124.286	142.403	115.966	112.935	116.489	119.086	119.404	119.348	134.365	111.569	130.88	136.199	118.016	118.204	12.9288	3.59566		122.122	125.629	122.22	114.775	114.862	141.595	107.234	122.674	125.586	115.644	113.845	112.271	140.679	125.752	128.717	137.129	132.731	129.067	146.579	134.421
			94.5614	105.59	129.875	96.1229	137.59	111.992	108.17	102.74	113.51	131.193	126.054	146.341	117.016	114.329	118.27	119.416	119.883	118.655	135.599	111.628	133.761	138.424	118.766	119.543	13.6796	3.69859		124.553	128.115	122.49	116.412	117.734	145.436	108.185	125.211	127.228	116.197	116.047	113.89	143.229	127.109	129.877	139.3	133.855	130.103	150.033	135.929
		6	93.5569	105.415	133.068	95.4371	138.804	111.913	108.123	102.095	113.003	133.397	127.821	149.402	118.346	114.778	118.131	123.241	122.547	121.311	140.107	113.268	137.011	141.788	120.773	121.015	15.0206	3.87564		125.039	129.343	123.054	117.693	119.525	147.949	109.682	125.896	128.552	117.279	118.631	115.002	146.514	129.631	133.245	142.638	137.511	133.406	154.357	138.939
			92.8669	106.392	133.936	95.3457	138.557	113.86	108.155	100.964	113.554	135.034	129.634	151.214	117.355	114.878	119.254	123.663	124.095	122.731	141.172	113.499	139.137	144.618	121.071	121.782	15.6745	3.95911		125.603	130.541	123.391	118.714	120.187	150.281	110.075	127.614	129.708	117.934	121.548	115.797	148.838	130.622	134.689	145.344	139.061	134.45	156.754	139.8
			91.5732	106.545	134.855	95.3457	140.929	114.452	107.776	101.797	115.048	137.617	130.947	154.1	118.388	115.673	120.434	125.444	125.361	123.065	145.022	115.002	140.849	148.146	122.996	123.103	16.7054	4.08722		127.593	132.532	124.941	120.138	121.578	152.995	111.875	129.089	131.683	119.024	123.948	117.006	152.25	131.96	136.791	147.705	140.864	135.5	161.559	142.35
			92.4814	108.965	139.288	95.748	143.804	118.077	108.754	102.539	116.692	140.319	134.072	158.336	119.526	116.798	122.47	126.261	125.783	125.25	146.153	115.212	143.708	150.709	124.265	125.009	17.4542	4.17782		130.094	135.609	125.994	122.397	123.809	157.152	113.605	131.176	134.234	120.294	127.078	119.205	155.284	134.186	138.809	150.286	143.531	137.965	166.037	144.864
			91.9588	108.63	139.215	95.0805	144.462	120.28	110.3	101.679	117.536	142.568	135.413	161.455	119.427	117.175	122.909	130.594	129.044	128.214	150.394	117.295	148.78	156.451	126.498	126.755	18.7867	4.33436		130.235	136.369	126.155	122.72	125.748	158.346	114.034	131.454	134.279	120.066	128.555	119.46	159.774	136.16	142.531	153.662	145.286	138.761	171.253	146.539
			90.3861	110.372	141.614	94.989	144.371	121.971	109.148	102.463	117.181	143.776	136.906	163.762	118.2	116.71	122.906	131.161	130.918	128.699	153.88	118.42	151.824	160.24	128.449	127.754	19.8545	4.45584		132.105	138.329	125.352	123.498	127.048	160.701	115.115	132.188	135.204	120.729	130.922	120.72	161.779	138.787	144.823	157.335	147.62	142.439	176.683	149.098
		7	90.7564	110.532	144.4	94.9159	146.062	124.977	108.454	102.157	117.856	148.004	139.807	168.008	117.125	118.269	123.573	132.902	131.294	130.956	156.636	118.182	154.563	163.807	129.573	129.253	21.139	4.59771		136.772	141.177	126.249	125.994	129.976	164.309	118.476	135.071	137.626	122.757	133.539	122.979	164.541	140.205	147.863	159.012	150.027	144.476	182.325	150.26
			89.894	112.464	145.654	94.6233	146.352	126.779	108.849	102.83	119.118	150.004	141.799	171.473	117.146	118.204	123.853	136.147	133.804	132.958	161.139	120.886	159.488	168.157	132.13	131.033	22.3759	4.73032		139.648	142.832	126.629	128.206	132.656	166.85	119.9	136.663	139.358	123.582	135.591	123.685	168.086	141.827	151.352	162.233	153.109	146.683	188.323	151.951
			90.8376	115.897	151.145	95.1445	149.187	128.2	110.978	104.308	122.078	154.51	145.705	177.164	118.649	120.301	126.067	139.774	136.093	134.908	164.374	121.988	164.793	175.03	136.048	134.051	23.7991	4.87844		144.528	146.85	128.238	131.509	137.824	172.445	123.108	139.165	141.73	125.737	139.798	126.535	172.05	143.566	153.642	165.405	154.776	148.384	195.391	154.114
			91.0405	115.357	153.777	95.428	150.107	128.878	112.461	105.875	122.007	157.281	148.757	180.709	118.607	121.111	126.679	142.32	137.934	137.61	170.551	123.538	169.941	181.014	138.43	136.061	25.3356	5.03345		146.8	149.888	129.734	134.319	141.355	175.52	125.246	141.31	143.818	127.41	142.315	128.913	176.315	145.592	157.593	171.034	158.121	151.956	203.384	156.63
			91.3399	118.455	158.473	96.8178	152.519	131.634	115.426	105.66	124.158	161.721	152.792	186.491	120.215	122.363	128.391	143.151	139.061	137.924	172.835	122.451	172.827	184.142	139.508	138.189	26.3586	5.13406		149.958	153.212	131.503	137.945	145.154	180.009	127.73	144.029	146.957	129.043	145.6	131.522	179.993	147.815	159.4	174.141	160.063	154.979	209.843	157.425
			90.518	118.389	160.989	95.8577	152.298	130.213	117.177	107.533	125.998	164.06	154.963	190.285	121.029	122.456	128.004	146.97	141.561	143.813	178.234	125.538	180.247	190.647	145.084	140.516	28.1286	5.30364		151.111	155.062	132.337	140.963	148.842	183.565	129.961	145.653	149.146	130.471	148.494	132.915	184.262	151.478	164.068	178.893	164.051	159.489	218.453	159.628
		8	90.726	121.028	164.744	96.891	154.721	132.219	119.621	107.672	129.295	168.721	159.335	195.414	124.469	123.512	129.919	150.894	144.053	146.921	185.874	127.738	187.395	198.131	148.123	143.801	29.9938	5.47666		153.062	159.402	133.391	143.636	152.083	188.54	133.295	148.345	151.69	132.026	153.148	134.8	189.866	155.247	167.986	184.478	167.509	162.134	227.721	161.838
			91.7863	123.316	169.593	96.8819	156.902	133.673	123.533	108.997	131.339	172.598	163.958	200.925	126.625	124.983	129.944	153.373	145.301	148.891	189.256	128.321	193.189	203.306	151.918	146.461	31.4006	5.60363		153.86	162.796	135.548	148.329	156.415	192.377	136.775	150.958	155.796	134.195	156.772	137.701	194.539	161.398	170.624	189.4	170.234	166.583	236.954	163.931
			92.4002	125.313	172.532	98.3175	157.578	135.949	126.767	110.148	134.815	177.169	167.533	205.203	130.294	125.229	130.611	158.669	148.881	156.069	196.395	132.731	201.451	212.361	155.301	150.075	33.2471	5.76603		155.385	166.632	137.478	151.324	160.212	196.341	139.266	153.718	158.797	136.18	161.506	139.917	199.764	165.602	174.801	194.429	175.068	169.815	246.455	165.257
			93.0445	129.125	176.323	99.0124	160.472	137.89	130.615	111.799	136.69	181.361	170.585	209.321	133.055	126.235	131.74	161.617	151.134	159.445	201.957	133.912	208.463	221.059	161.062	153.301	34.9516	5.91199		158.44	170.433	139.62	156.27	161.181	201.502	142.672	156.188	161.908	138.32	164.701	143.537	203.619	170.343	179.244	199.669	179.487	174.866	257.048	167.812
			93.5417	131.217	179.86	99.7165	162.377	139.561	132.871	113.291	139.854	186.181	174.047	213.78	136.479	128.432	133.314	166.656	153.297	165.386	206.634	136.147	216.057	228.168	166.217	156.656	36.6124	6.05082		161.913	174.491	142.412	161.277	165.504	207.366	146.743	158.854	165.729	141.666	169.807	147.819	209.967	175.272	182.474	205.567	182.425	178.491	267.596	170.248
			95.0332	134.759	185.679	100.677	164.815	141.81	135.142	114.748	143.267	190.552	178.29	216.251	140.503	129.595	133.24	170.428	155.525	171.759	212.386	138.775	224.971	236.383	170.17	160.207	38.3815	6.19528		165.632	178.452	146.735	165.719	170.131	213.044	149.619	161.857	171.305	144.903	173.774	150.68	215.102	178.705	186.511	210.11	186.224	182.222	277.572	172.162
		9	96.606	137.194	187.677	102.469	168.15	143.711	137.334	116.752	145.729	194.866	182.42	219.748	143.296	130.636	133.843	174.392	158.05	177.596	218.982	141.348	232.07	243.161	176.952	163.608	39.9392	6.31975		169.246	183.369	148.312	168.557	175.106	217.921	153.303	165.591	175.654	148.22	178.395	154.052	222.804	184.606	192.027	216.088	191.728	188.188	289.361	174.815
			97.5648	140.343	193.496	104.17	170.885	146.139	142.019	118.75	150.102	199.58	188.025	224.18	148.447	132.399	134.922	179.555	159.562	185.291	225.018	145.74	241.088	251.822	182.79	167.908	41.829	6.46754		174.343	187.147	153.211	175.021	179.973	225.294	157.917	169.743	181.516	151.258	183.689	158.499	229.57	189.528	196.299	222.146	196.17	192.474	299.821	177.14
			99.0158	143.214	197.594	105.633	174.408	149.125	143.88	121.504	153.897	203.208	190.522	228.315	153.338	133.866	136.032	181.811	160.399	191.415	229.634	146.393	248.084	257.716	187.549	171.155	43.1401	6.56811		178.686	192.706	156.01	180.067	185.702	230.171	161.491	173.241	186.159	154.783	188.72	162.357	237.591	194.961	200.687	227.944	201.182	198.607	309.645	178.773
			100.218	144.92	199.869	106.044	176.129	150.23	146.104	121.816	156.111	205.289	194.125	230.611	156.642	135.018	136.244	186.507	162.076	198.449	236.034	150.996	255.933	264.914	194.101	174.277	44.953	6.7047		183.639	196.54	159.217	185.32	188.831	236.513	164.666	175.892	191.664	157.985	194.734	165.434	245.041	199.943	204.838	234.15	205.686	202.833	321.707	180.583
			100.604	145.977	202.02	108.083	176.133	152.704	149.338	123.384	159.506	206.432	195.561	230.185	159.841	135.425	135.629	189.586	162.309	206.648	241.069	154.08	263.201	271.813	201.058	176.982	46.4011	6.81184		188.675	199.96	161.711	191.262	194.082	243.144	168.555	178.871	196.663	161.666	200.104	169.647	255.51	206.313	209.759	240.484	211.148	208.803	332.814	183.856
			102.988	151.523	203.456	109.638	179.56	157.71	152.492	125.52	164.83	212.048	196.852	235.378	165.426	136.585	136.696	194.454	161.418	212.772	247.61	158.09	270.082	279.519	206.603	180.924	47.8783	6.91941		195.372	205.218	165.008	197.181	199.309	250.917	172.155	182.793	202.824	165.003	206.325	174.037	264.787	211.939	215.349	245.972	216.579	214.235	344.314	185.99
		10	104.5	152.077	204.623	109.867	180.203	160.321	153.502	127.088	166.919	212.909	196.386	235.112	168.281	136.762	136.524	197.87	160.943	220.598	252.564	161.629	277.594	286.228	213.082	183.286	49.5157	7.03674		200.048	209.478	169.875	203.223	203.691	259.338	177.082	186.518	208.982	168.771	212.485	178.845	273.912	218.842	220.697	253.144	222.517	220.586	355.169	189.184
			105.525	154.883	205.112	110.507	179.037	162.972	157.492	128.552	170.58	213.893	195.735	235.356	172.295	137.019	137.366	200.62	157.091	227.547	257.05	164.748	282.372	289.604	217.349	185.335	50.4385	7.102		204.851	213.505	173.414	207.883	207.487	266.941	180.964	189.444	214.362	172.356	217.953	181.936	283.174	224.422	224.969	258.777	227.808	225.35	364.771	191.259
			108.31	157.157	207.671	112.262	179.997	166.662	158.297	130.216	177.833	216.697	194.439	237.349	178.167	137.837	137.634	201.556	153.834	235.366	259.812	169.165	287.955	295.009	222.93	188.094	51.5606	7.18057		210.596	218.264	178.829	213.878	213.825	276.057	186.177	192.315	219.843	176.112	223.981	185.11	291.599	230.538	229.476	263.699	234.022	231.889	374.758	194.221
			107.011	157.828	206.723	111.156	177.379	168.826	157.571	131.063	181.531	214.88	190.932	235.176	180.839	136.762	137.354	205.83	150.186	246.182	265.782	174.438	294.494	301.666	228.582	189.66	53.8621	7.33908		215.437	222.499	181.316	221.077	218.538	283.83	189.932	195.192	225.012	180.107	229.68	190.353	301.999	235.608	234.446	270.182	239.639	236.504	383.738	196.35
			109.751	160.561	207.226	112.555	178.206	172.241	161.688	133.498	186.517	215.358	191.42	236.212	184.315	137.05	138.415	206.813	145.462	249.709	267.865	176.828	300.457	303.739	233.506	191.713	54.5101	7.3831		220.831	226.389	185.955	226.388	224.211	291.891	195.092	199.187	232.079	184.46	234.791	195.038	309.262	242.681	238.863	276.805	245.31	243.737	392.952	199.191
			111.045	161.108	207.598	111.65	178.074	175.753	158.991	134.933	192.81	215.419	190.882	239.257	189.937	136.75	138.913	208.382	139.973	259.864	270.66	181.338	302.239	309.239	237.778	193.591	56.2006	7.49671		225.297	230.718	188.387	232.183	229.202	299.265	199.062	200.802	236.696	186.961	241.482	196.474	320.007	249.285	243.588	281.303	251.407	248.44	401.948	202.745
		11	113.353	161.385	207.919	111.778	177.221	177.286	160.726	135.634	196.507	213.223	189.361	237.323	192.374	135.64	138.532	209.477	132.96	266.015	271.301	183.465	308.197	315.101	243.205	194.695	57.8833	7.60811		231.219	234.316	191.343	238.443	234.562	306.99	204.561	205.645	242.063	191.943	247.929	201.436	329.2	256.117	249.638	288.223	259.284	256.932	410.937	206.743
			114.007	160.816	206.256	109.803	174.408	178.411	156.136	137.132	199.867	211.95	187.745	237.131	194.927	134.937	136.917	209.642	125.207	275.443	272.954	187.872	313.535	320.945	246.044	195.308	60.2992	7.76526		236.919	239.153	195.501	243.911	239.579	314.092	208.806	208.182	247.33	195.889	253.788	204.869	338.143	260.067	253.719	290.349	263.451	258.909	418.411	209.161
			114.018	159.016	207.649	108.778	169.573	180.713	153.896	135.877	203.751	207.293	184.49	235.484	197.599	133.263	134.756	212.392	120.884	282.961	277.065	193.435	322.487	327.64	251.466	196.282	63.3083	7.95665		241.229	241.064	197.764	250.185	243.485	320.074	211.052	210.287	251.158	198.362	259.176	206.366	348.897	266.305	260.434	295.413	270.137	264.935	426.776	213.647
			113.449	160.211	206.57	106.437	166.183	180.924	151.845	134.996	207.528	205.11	181.539	234.187	199.676	131.646	132.779	214.054	115.971	291.422	280.882	197.703	325.993	331.589	257.396	196.874	65.7577	8.10911		245.126	242.566	199.628	253.484	248.57	324.919	214.837	212.031	255.09	201.647	262.758	210.507	358.898	271.193	263.396	298.488	274.661	269.147	431.196	215.829
			114.22	159.789	205.666	106.044	161.259	183.818	151.357	134.677	209.732	202.069	178.722	230.866	202.224	130.686	129.704	216.758	113.006	299.797	286.765	203.201	331.532	338.469	263.413	197.99	68.502	8.2766		249.211	244.703	201.879	259.53	252.99	329.313	217.866	214.864	259.481	204.405	265.802	212.674	371.524	278.856	268.053	303.507	281.925	275.17	438.455	220.228
			116.219	160.43	206.592	106.849	159.443	188.679	149.148	134.809	216.461	200.469	179.317	232.338	203.607	130.31	129.108	220.385	110.328	306.537	291.779	207.577	335.712	343.721	268.471	199.925	70.5832	8.40138		254.995	247.516	205.501	264.205	259.198	336.549	223.199	217.737	263.902	208.692	271.68	216.132	379.698	283.079	272.413	307.642	288.732	278.293	444.344	223.366
		12	117.949	159.964	204.878	109.034	157.078	190.804	149.937	133.491	221.011	198.8	178.503	232.269	206.545	131.193	127.73	221.269	109.155	313.204	298.021	214.504	339.131	346.366	274.365	201.531	72.3101	8.50354		258.684	249.716	207.201	268.742	262.954	341.678	227.156	220.193	267.54	211.553	276.461	218.374	391.201	290.436	274.798	310.02	294.24	285.631	451.255	227.243
			117.939	159.293	204.929	111.485	152.901	192.744	152.886	132.728	226.14	196.833	178.189	229.867	207.584	131.496	125.077	224.988	109.895	321.881	304.578	220.741	343.502	353.92	281.234	203.514	74.85	8.65159		262.252	252.826	209.33	273.531	267.699	347.1	231.423	223.602	269.669	214.723	281.322	220.525	404.156	299.747	280.381	316.637	302.554	291.392	458.768	232.417
			121.029	160.824	203.77	112.857	151.997	197.125	151.325	132.894	232.806	196.343	178.492	231.796	210.402	132.533	124.145	226.09	108.561	325.545	310.527	225.047	342.991	353.818	285.157	205.047	75.6669	8.69867		266.142	255.353	211.832	279.34	271.732	354.592	235.701	227.184	273.317	217.579	286.433	223.516	415.999	307.274	283.325	320.589	308.551	299.017	467.054	235.883
			121.942	159.402	201.56	115.764	149.316	200.658	152.886	131.583	236.539	195.413	179.519	230.823	211.592	132.268	122.328	230.462	107.574	333.377	317.036	232.279	345.323	359.541	291.518	206.9	77.9398	8.82835		271.707	258.1	214.276	284.053	275.544	359.725	239.38	230.143	276.609	219.691	292.602	227.531	425.512	311.572	286.915	323.954	313.121	304.035	473.617	238.656
			125.148	162.194	201.444	119.706	148.662	204.559	153.107	132.013	244.689	195.923	180.523	235.139	214.124	132.426	122.445	228.827	103.705	334.836	317.873	233.847	346.453	360.444	295.097	208.399	78.4228	8.85567		276.333	262.356	216.351	289.459	281.143	367.723	244.243	232.738	280.231	222.777	299.162	230.551	432.046	316.917	289.957	326.049	317.532	308.368	479.827	241.512
			126.498	161.487	201.065	120.135	145.646	206.821	152.334	131.278	247.294	192.821	180.366	233.634	214.338	132.526	120.699	230.027	101.588	341.17	322.272	239.914	346.448	362.593	301.176	209.223	80.152	8.95277		278.32	265.446	219.671	294.537	283.232	373.943	248.364	236.036	282.481	225.198	301.769	231.864	441.112	323.809	292.443	328.697	322.436	313.351	484.559	245.138
		13	129.628	162.638	199.635	122.485	144.915	211.689	154.968	130.647	255.871	193.76	182.852	236.276	217.668	132.775	121.12	231.531	97.5647	344.841	323.903	243.592	347.573	362.25	305.242	211.018	80.9865	8.99925		283.413	267.703	222.756	300.94	287.564	381.419	252.952	239.405	285.842	229.487	309.628	235.714	451.792	328.799	296.041	331.203	328.715	318.539	489.161	249.592
			130.156	162.128	196.391	124.122	142.219	212.551	152.208	129.537	258.741	191.98	182.695	233.656	218.587	131.677	119.346	232.362	96.1701	349.375	328.568	248.348	345.828	365.721	310.325	211.421	82.6281	9.09		286.967	269.918	223.187	304.623	290.566	385.553	257.241	241.825	287.584	232.081	312.786	239.37	461.158	335.944	298.894	335.945	333.693	324.756	494.328	252.798
			131.084	162.478	193.831	124.259	141.381	215.709	153.533	128.059	260.341	191.184	182.88	231.95	218.665	131.596	117.658	230.284	93.885	351.358	328.862	251.197	343.871	364.462	311.095	211.288	82.9188	9.10597		289.606	270.892	226.006	309.307	294.023	390.816	261.203	243.844	290.122	234.253	317.487	241.896	470.878	341.4	300.468	338.12	339.926	329.35	498.168	256.489
			132.393	163.025	192.497	125.439	139.175	218.116	150.268	126.311	264.394	188.295	181.786	231.264	219.354	130.306	116.505	229.618	93.8564	357.292	331.657	254.847	344.089	369.676	314.55	211.944	84.7186	9.20427		292.019	273.074	226.511	312.667	296.221	397.74	264.258	245.152	292.565	236.702	321.369	242.868	480.604	348.582	306.006	342.275	345.744	332.876	503.449	260.412
			134.377	162.289	190.71	127.313	138.086	221.635	149.763	124.299	267.576	187.993	182.044	230.632	220.737	130.344	116.48	225.167	93.0625	355.899	328.378	254.277	341.887	365.346	313.226	211.371	83.9375	9.16174		292.553	275.569	228.477	315.918	299.601	402.912	267.442	247.192	293.948	238.271	326.527	245.02	484.312	351.826	305.58	341.913	348.616	337.024	506.242	262.908
			135.285	161.778	188.515	128.182	135.138	224.431	149.653	122.42	271.087	186.348	180.91	229.447	220.137	127.978	114.78	224.204	92.7335	360.577	328.53	256.871	339.968	367.699	314.756	211.366	85.0575	9.22266		294.702	277.742	230.811	320.242	301.593	408.053	270.48	248.998	295.801	240.786	329.417	247.251	491.333	357.296	309.219	344.795	354.132	339.235	511.712	266.959
		14	134.422	159.818	186.204	128.411	132.03	225.582	144.748	120.075	269.096	184.258	178.222	228.145	218.514	126.024	113.058	221.803	91.1958	359.196	325.311	257.064	335.022	364.316	315.659	209.486	84.95	9.21683		295.903	278.118	230.462	323.878	302.642	412.764	273.152	251.09	297.081	242.918	334.814	249.586	500.783	360.57	311.504	347.743	357.001	344.186	514.943	270.307
			136.477	159.009	183.994	129.316	129.714	226.135	142.666	117.411	269.549	182.25	173.744	226.806	218.091	123.293	111.933	221.025	90.9562	363.823	327.851	260.749	334.234	367.438	319.829	209.404	86.5532	9.3034		298.334	280.413	232.388	326.64	301.064	416.901	274.612	251.652	298.342	243.533	335.224	250.515	510.912	367.269	314.486	349.779	361.241	345.53	521.246	275.01
			134.94	156.953	184.498	130.194	127.419	228.562	138.88	113.707	272.136	181.051	169.99	226.853	217.339	121.853	110.678	214.423	88.1812	358.647	321.331	257.592	328.581	361.417	315.105	206.971	85.4596	9.24444		298.433	281.677	233.093	329.886	301.862	421.608	277.872	252.469	299.524	245.497	339.176	251.983	512.867	372.082	312.915	350.228	365.083	350.223	521.08	277.002
			135.955	154.519	182.762	130.048	125.342	230.825	136.782	110.891	273.407	179.026	165.591	228.267	216.551	119.717	109.531	212.656	87.2121	361.624	321.293	258.2	326.341	360.552	317.626	206.292	86.4197	9.29622		301.708	281.547	234.71	332.658	305.653	423.524	281.665	253.756	299.966	247.398	342.235	254.387	520.78	372.112	316.068	350.701	369.312	349.233	525.798	279.294
			136.056	152.762	182.427	130.752	123.628	232.338	134.306	106.826	274.224	177.688	160.67	225.519	215.559	118.492	108.062	209.813	87.3444	363.103	319.096	257.768	325.01	359.357	318.94	205.206	86.943	9.32432		301.417	282.251	233.99	334.404	306.509	426.614	283.116	252.972	300.399	247.352	344.292	254.394	531.687	376.936	319.443	352.433	373.339	351.443	530.018	283.451
			135.356	151.604	180.961	130.752	120.749	231.844	131.136	102.809	270.518	174.847	155.653	223.144	213.524	116.303	105.414	207.34	88.2885	362.337	317.465	255.986	320.753	356.209	318.478	203.108	86.8701	9.32041		301.336	282.851	234.471	335.586	307.272	429.139	286.36	254.359	300.241	249.87	347.327	256.563	534.715	380.916	319.792	353.924	376.7	351.973	533.384	285.227
		15	135.736	149.657	179.649	129.298	118.951	233.581	127.729	98.9387	270.491	171.933	152.674	221.55	212.709	114.379	103.726	201.359	89.2076	358.385	311.13	252.088	316.052	350.423	316.347	200.695	85.9383	9.27029		300.687	281.601	234.272	336.981	307.573	428.677	286.979	252.919	299.186	247.94	346.579	255.7	538.3	384.428	321.03	354.822	380.58	354.813	533.521	288.021
			134.701	147.121	176.717	128.008	115.686	232.654	126.972	95.7963	268.065	169.398	147.893	218.361	209.719	110.646	101.005	198.424	90.7274	356.965	310.212	252.612	312.752	346.64	316.312	198.582	86.0353	9.27552		299.715	281.114	233.215	337.167	308.309	428.523	288.411	252.989	299.003	248.2	347.694	255.506	546.021	386.693	321.989	355.761	384.065	353.006	537.22	288.75
			135.391	145.926	175.718	126.975	112.767	232.206	123.344	92.0366	265.568	168.692	146.333	217.553	208.377	107.885	99.5604	196.168	91.3496	355.886	305.807	251.649	306.784	345.228	313.97	196.747	85.6879	9.25678		300.429	282.783	233.724	339.393	308.915	431.621	290.59	253.633	299.522	248.904	348.179	257.258	548.946	389.143	322.082	354.415	385.844	350.332	536.123	289.289
			134.037	142.121	173.509	124.616	109.689	230.726	120.268	88.4365	262.314	165.827	141.502	214.429	205.073	105.557	96.8393	191.42	92.3795	352.765	301.843	250.416	302.984	342.386	312.892	194.001	85.536	9.24857		298.872	281.569	233.054	339.578	308.064	429.89	290.713	252.106	297.943	248.419	348.673	256.848	554.25	391.127	322.105	355.119	387.6	348.232	537.729	289.539
			133.154	139.606	172.087	123.93	106.402	229.325	117.051	83.1299	258.955	163.623	137.596	210.475	203.711	103.23	94.6163	185.966	92.6835	349.807	299.532	248.089	298.799	338.157	310.094	191.305	85.2093	9.23089		298.43	280.629	232.666	340.361	308.081	431.692	291.517	251.684	297.848	247.77	348.264	257.355	559.041	396.507	322.224	356.769	390.499	347.853	539.114	291.232
			132.266	135.663	170.92	122.824	104.545	230.266	114.054	79.7309	256.813	160.901	134.392	208.827	201.952	100.772	92.8514	183.051	93.2377	348.21	296.95	246.583	295.923	335.442	306.731	189.257	85.1153	9.22579		296.698	280.295	232.122	342.591	305.791	431.878	292.766	251.506	297.623	246.72	350.391	257.373	561.518	396.923	322.819	355.989	392.089	342.354	540.976	289.513
		16	129.943	133.287	169.79	123.135	100.864	228.24	111.42	76.6995	252.635	158.273	132.344	205.006	198.09	98.8978	90.0505	175.374	91.9718	340.476	288.989	239.983	288.895	329.662	302.326	185.494	83.4364	9.13435		295.477	279.457	232.161	342.055	305.83	433.293	293.42	250.833	296.404	245.884	352.457	256.481	564.354	399.86	320.035	356.776	391.937	340.518	540.117	287.069
			128.72	129.366	167.77	120.711	98.6542	227.463	107.666	73.6543	245.507	156.065	128.315	202.514	196.127	97.1081	87.7875	172.064	92.2686	340.195	286.7	237.856	284.911	328.855	299.995	183.055	83.5161	9.13872		294.402	277.718	231.641	342.136	304.32	433.419	294.411	249.328	295.014	245.223	354.075	256.164	569.18	399.992	321.537	356.958	393.573	337.714	543.788	285.622
			125.011	124.278	163.927	118.526	94.6867	223.8	102.192	70.5189	237.997	151.416	123.607	196.524	190.777	93.6785	84.5069	165.574	90.8418	335.602	280.942	233.805	277.947	322.274	296.637	178.481	82.7272	9.09545		290.515	275.058	229.46	340.66	301.469	430.115	293.244	247.874	292.684	243.313	355.449	255.693	573.36	402.748	319.738	357.3	393.655	335.178	544.144	281.92
			125.859	123.659	166.37	118.16	94.9809	225.135	101.703	68.2436	238.014	150.837	123.282	197.157	191.821	93.3405	83.9965	161.551	87.4911	329.726	275.358	228.529	272.055	317.613	291.364	176.793	81.1664	9.00924		291.602	277.061	228.61	341.751	303.558	432.554	293.902	248.898	293.126	244.669	359.016	256.758	572.351	402.756	318.324	355.816	394.662	333.445	543.534	277.896
			121.648	119.687	162.702	116.002	91.5429	222.813	97.5079	65.1498	229.517	147.168	120.24	192.06	187.066	89.5076	81.4998	155.128	82.5061	325.257	269.278	223.134	266.712	312.335	287.303	172.425	80.498	8.97207		288.066	273.992	227.369	340.475	300.884	430.187	293.756	247.216	290.574	241.47	357.384	254.494	573.316	403.259	318.451	354.494	394.003	328.865	541.903	274.377
			119.684	116.122	160.23	116.222	89.7117	222.063	96.2776	63.4642	226.371	145.625	118.91	189.908	184.279	87.2955	79.0832	150.465	77.2422	321.632	263.444	218.434	262.103	309.843	284.412	169.688	79.9529	8.94164		286.724	273.681	226.664	340.774	300.564	429.653	293.74	247.321	290.725	241.6	359.332	254.484	576.069	406.517	319.446	356.289	395.693	327.373	545.319	272.48
		17	117.883	112.988	159.261	114.429	87.4467	219.057	94.4164	60.5646	219.083	142.584	116.969	186.204	181.095	84.6762	77.8256	145.512	72.3251	318.563	260.388	214.794	256.716	306.727	280.141	166.506	79.3918	8.91021		283.11	272.006	225.227	340.655	298.744	426.792	293.328	246.598	287.55	240.074	358.113	253.735	579.284	407.455	320.048	354.919	396.05	325.608	549.248	269.368
			114.205	108.797	155.287	111.64	84.5823	215.294	91.9243	57.3044	211.759	138.474	114.264	182.319	177.562	81.3849	75.0892	143.797	68.9601	319.689	257.213	212.239	254.243	306.428	279.591	163.567	80.0566	8.94744		279.854	268.64	223.422	337.2	296.336	423.406	292.427	244.775	285.284	237.351	357.793	252.379	584.681	407.912	322.136	356.341	397.833	323.543	554.02	269.157
			111.77	106.567	153.252	109.473	83.5344	214.13	89.7003	55.2858	207.679	136.197	111.806	180.31	176.418	78.7004	74.3421	136.477	64.7761	310.659	249.774	204.634	245.616	298.417	273.476	159.696	78.0414	8.8341		278.152	267.941	222.87	338.282	296.398	423.927	293.473	244.389	285.189	236.745	354.292	250.187	584.105	408.979	321.384	354.653	397.566	322.493	552.358	266.66
			108.275	103.448	150.963	107.617	81.1112	212.104	89.2429	52.7955	199.929	133.018	109.539	177.079	172.947	76.3538	72.5833	130.884	61.69	304.718	244.087	197.904	240.273	293.559	270.001	156.092	76.8993	8.76922		276.462	266.242	221.511	336.991	294.628	420.991	292.79	242.881	282.677	234.749	352.419	250.914	582.248	409.254	321.751	352.875	396.372	319.939	551.697	265.184
			107.412	101.203	148.17	106.172	79.6588	210.196	87.3659	51.1792	192.632	131.369	108.333	175.841	170.635	73.7883	70.9907	126.703	58.6611	300.687	239.09	193	235	290.443	265.606	153.223	75.9417	8.71446		274.502	265.827	220.94	336.213	295.385	420.224	293.488	241.954	281.45	232.995	352.226	250.529	584.43	410.158	321.074	352.095	396.228	316.445	552.421	264.062
			103.632	96.2318	144.094	104.682	77.2062	206.637	85.7413	48.7791	185.53	127.422	105.718	173.062	166.809	70.7773	68.3588	121.031	56.2938	295.708	231.118	185.969	228.695	285.089	261.236	149.123	74.7793	8.6475		272.401	263.502	219.655	335.411	293.955	418.312	292.043	239.624	279.258	231.616	350.569	249.306	586.03	410.15	322.728	351.498	394.872	315.515	551.334	264.245
		18	101.527	93.7974	142.511	101.847	76.1767	204.046	83.9275	47.0866	179.788	124.272	104.13	170.139	165.943	68.3194	66.3633	117.431	55.6823	291.644	227.726	181.763	225.124	282.705	259.573	146.588	74.2395	8.61623		270.363	262.003	217.502	334.651	292.684	417.692	291.373	238.849	277.669	229.891	350.635	247.488	588.054	413.042	324.178	351.446	396.256	314.093	554.371	264.384
			99.6043	91.8659	139.901	100.713	74.4742	200.96	83.7224	44.9362	173.807	122.651	101.869	167.885	163.511	65.5158	65.0873	112.742	54.7919	287.581	222.196	177.018	219.155	276.62	254.983	143.547	72.8842	8.53723		269.018	260.899	216.817	332.311	293.514	417.083	291.019	239.03	276.826	228.763	348.146	246.751	589.472	411.682	325.434	350.328	393.604	310.656	553.205	263.643
			96.4132	88.7682	136.43	98.0889	73.1872	196.803	79.8581	42.9662	165.07	119.46	100.191	165.93	159.085	62.3281	62.5815	110.592	55.7824	284.996	217.829	173.012	215.932	274.356	251.969	140.506	72.3603	8.50649		265.932	257.695	214.824	329.839	290.796	416.459	290.028	236.224	273.83	225.78	345.595	244.455	587.099	411.05	325.956	349.078	392.736	308.813	554.576	262.962
			93.8461	86.0641	133.068	95.7663	71.0509	193.04	78.7855	41.5372	160.279	117.039	98.0585	162.635	156.866	59.5553	60.9981	106.358	55.4606	277.36	212.348	167.687	207.876	267.794	245.777	136.924	70.491	8.39589		264.54	255.643	213.453	328.69	288.636	416.273	290.001	235.638	272.714	223.81	343.609	243.681	587.32	412.536	324.607	347.556	391.968	308.261	552.907	262.706
			90.7717	82.5875	130.662	92.5841	69.9147	189.212	78.2177	39.9764	154.573	113.893	95.9205	160.148	153.641	56.9975	59.0057	102.084	56.2974	274.004	207.226	165.003	204.419	265.524	242.958	134.157	69.8557	8.35797		263.216	253.765	211.468	326.27	289.248	414.518	288.819	235.814	270.057	220.894	341.816	243.584	595.829	414.713	326.654	350.953	392.457	306.85	556.329	264.893
			88.2857	79.6064	127.198	90.1884	68.3556	184.39	76.4985	38.5752	150.111	111.795	93.5245	159.935	152.163	55.3921	57.9142	98.3644	56.0721	269.921	202.153	160.652	198.614	260.011	237.537	131.185	68.5566	8.27989		263.204	252.322	210.478	325.112	287.41	415.949	289.216	235.021	270.348	219.87	342.024	243.71	591.072	411.901	323.94	348.416	389.038	304.59	554.848	262.546
		19	85.6476	75.9694	123.932	88.5607	67.0724	179.924	74.7319	36.737	143.409	109.183	90.9433	157.124	149.841	53.3259	56.1032	96.1089	57.456	264.052	199.103	157.585	192.058	254.403	234.903	128.181	67.2938	8.20328		261.265	249.001	207.878	322.473	286.201	412.507	287.037	233.771	266.816	216.345	340	240.856	591.397	412.423	321.343	347.411	387.142	301.556	552.013	261.777
			82.1876	71.7857	120.424	85.9181	64.9066	174.845	73.4385	34.649	137.241	105.861	88.5472	152.926	145.483	50.7297	54.0155	93.7677	57.7528	261.591	196.716	157.219	188.514	251.517	231.355	125.278	66.8839	8.17826		258.525	246.464	206.053	319.279	283.85	411.235	285.214	231.53	263.513	212.603	336.72	238.877	594.879	412.237	321.751	346.942	384.417	300.481	553.128	261.162
			79.5292	68.9067	117.741	83.376	63.8072	172.247	71.0883	33.3033	133.01	103.796	87.0041	152.006	142.967	49.374	52.9117	91.0967	58.7505	256.154	192.866	155.437	183.459	245.87	227.15	122.689	65.6532	8.10266		257.033	244.002	203.426	318.287	283.489	409.425	284.596	230.128	260.684	210.841	335.666	237.521	592.161	410.162	320.022	344.809	380.638	295.834	550.272	260.239
			77.7434	66.5379	116.421	81.3917	62.7556	168.333	70.694	32.7137	131.748	101.796	85.7191	151.475	141.537	47.9991	51.8663	88.6764	58.9508	252.634	190.397	152.492	178.79	240.141	223.171	120.608	64.5167	8.03223		255.535	243.251	203.093	318.054	283.752	409.089	284.673	230.52	260.134	210.587	334.376	237.236	592.126	409.693	317.515	343.563	376.785	295.236	548.287	258.637
			75.1509	63.0977	114.97	80.2304	61.9466	164.242	70.5363	31.2916	128.913	99.8082	83.9122	149.7	139.089	47.2809	50.8671	86.3418	61.032	249.984	188.848	151.197	173.882	237.89	223.541	118.859	64.0717	8.00448		255.64	241.773	201.692	316.697	283.474	409.559	285.168	228.516	258.085	207.91	333.652	236.434	593.751	409.761	316.794	343.449	377.553	295.013	549.984	259.085
			72.1019	60.707	111.178	78.2462	59.6705	159.242	66.8296	29.932	124.185	96.535	81.6677	146.984	135.529	45.0073	48.8993	82.8398	60.9999	246.038	186.597	148.513	168.419	231.748	218.935	115.687	63.1103	7.9442		251.981	238.995	199.186	312.207	279.677	406.295	282.8	226.379	255.33	204.895	331.473	234.757	589.925	407.912	314.166	341.575	372.006	292.425	546.709	257.538
		20	70.0269	57.2668	108.546	76.9203	59.0602	155.96	65.8675	29.384	120.603	93.8495	80.5679	146.086	132.643	43.2752	47.4296	79.7072	61.4039	241.733	184.389	146.997	164.875	228.766	218.391	113.641	62.5757	7.91048		250.519	235.498	197.807	310.052	278.079	401.845	281.055	224.339	252.393	202.374	328.969	232.249	590.57	407.58	313.458	340.432	368.315	291.519	544.06	256.63
			67.6069	55.3863	107.255	75	58.5638	154.243	65.3943	28.8221	119.856	92.1721	79.4063	144.029	130.889	42.365	46.2489	75.2028	61.0535	237.126	180.643	143.126	158.928	223.05	214.746	111.353	61.3255	7.83106		249.682	234.545	196.551	307.817	277.786	401.881	280.674	222.698	250.902	199.977	327.529	231.882	591.004	410.181	312.08	340.104	365.68	291.321	543.015	256.445
			65.2529	52.7915	105.184	72.4305	57.1224	150.974	64.2271	27.9967	116.772	89.458	78.4861	142.679	128.718	40.2373	45.0068	73.2111	62.2372	234.286	179.457	140.384	155.004	221.072	213.934	109.431	61.0369	7.81261		247.254	232.118	193.759	306.184	277.133	399.941	279.777	221.709	248.556	197.055	325.826	229.986	586.562	407.746	310.873	338.441	362.602	290.911	544.484	256.676
			62.0466	50.0437	102.654	71.3698	55.7692	146.737	61.1672	27.6082	112.301	86.2664	77.0608	140.293	125.607	39.1236	43.4141	72.3604	62.559	231.342	177.174	137.525	152.085	217.295	213.334	107.18	60.5338	7.78035		245.321	228.816	190.861	303.398	274.167	395.784	277.58	220.114	245.172	194.6	322.471	227.83	585.498	405.705	309.183	336.173	358.915	288.11	542.41	255.502
			59.0736	48.5058	99.7812	69.4952	54.3646	142.883	62.0505	27.7053	111.092	84.1686	76.3818	137.53	122.752	38.1865	42.4886	67.4273	62.5125	224.151	172.96	133.222	145.54	211.719	207.968	104.433	58.736	7.66394		244.768	227.027	190.904	299.264	273.703	394.44	276.533	218.346	242.719	192.511	320.969	227.049	579.259	403.864	306.575	334.627	355.923	286.674	540.48	253.788
			56.4152	46.4577	98.5854	67.6664	54.2028	139.653	60.9306	26.8799	108.381	81.8709	75.4952	137.679	121.081	36.8423	41.3479	65.6928	62.6556	221.429	170.991	131.008	142.708	208.387	206.541	102.735	58.2774	7.63396		242.592	224.763	188.16	296.721	272.669	392.618	275.246	217.295	240.77	189.356	318.292	225.326	579.575	403.584	305.717	332.994	353.799	285.606	539.149	254.404
			52.9654	42.6604	95.9458	64.7129	52.6622	134.607	58.2965	27.5735	105.324	79.7078	74.0699	134.352	117.391	35.6133	39.8198	64.8223	62.6126	217.346	168.561	127.289	139.61	204.305	204.724	100.216	57.5296	7.58482		240.272	221.68	187.13	294.775	272.982	390.868	273.816	215.876	239.123	187.377	317.224	223.947	578.467	402.45	302.802	330.861	351.671	283.983	537.773	253.651
			50.3069	40.3717	92.628	62.7743	51.7833	129.108	57.1293	26.2902	102.72	76.957	73.5032	133.353	115.862	34.7646	38.5869	63.2922	63.3279	215.671	167.038	125.669	136.522	201.246	203.409	98.3615	57.2004	7.56309		237.006	219.966	183.904	290.778	270.148	386.96	271.82	213.552	236.191	184.238	312.259	221.986	578.934	400.847	303.551	329.014	349.678	283.566	536.898	253.015
			47.7703	38.4548	91.1259	60.4517	51.1803	127.398	56.2461	26.8382	100.462	75.2714	71.7412	131.923	113.346	34.5265	37.8244	61.8281	63.9608	210.312	163.662	121.794	132.462	196.725	200.021	96.3185	55.9521	7.48012		237.307	218.796	181.782	289.003	270.018	385.992	271.735	213.248	234.607	182.493	311.515	219.906	576.778	400.2	300.628	327.368	345.271	280.775	533.337	252.455
			45.0814	35.1604	87.8956	59.6379	50.3125	121.563	56.4984	26.3041	97.6447	73.0349	71.0398	129.107	109.875	33.5855	36.3424	60.0607	64.3971	207.989	161.177	118.797	128.445	193.228	197.874	94.1326	55.2436	7.43261		234.266	215.409	179.73	286.103	268.452	385.284	270.412	210.275	232.801	179.372	306.678	217.589	573.892	399.176	301.657	325.532	343.43	280.103	532.762	251.418
			42.5295	32.828	85.8247	56.7392	49.0146	118.136	55	26.5191	95.707	71.1779	70.6919	127.709	108.001	33.6355	35.2294	59.3748	65.3447	205.719	160.937	116.863	126.869	191.327	194.953	92.6144	54.8673	7.40725		234.044	214.692	177.561	283.033	269.67	384.363	269.942	210.392	230.86	177.436	306.103	217.258	574.207	399.577	302.272	324.717	340.422	277.656	532.108	250.945
			40.7082	30.0146	83.6882	55.7334	48.4557	113.702	55.4417	27.0463	94.916	69.4188	70.8658	125.977	105.924	32.7291	34.4945	56.5983	63.8499	199.725	156.87	113.244	123.814	186.17	191.729	90.4833	53.5113	7.31514		232.255	212.766	174.522	279.862	267.802	380.266	268.774	209.069	229.642	174.912	301.492	214.174	567.629	395.331	300.284	321.866	335.557	275.308	528.943	249.684
			38.6434	28.3601	81.9892	55.8522	48.1725	108.558	54.795	26.9492	94.285	68.4312	70.7368	124.722	105.131	32.6984	33.5752	55.6288	62.5197	197.468	153.755	110.882	120.471	185.007	188.51	89.006	52.8097	7.26703		231.213	210.933	173.915	276.664	266.307	380.222	268.365	207.782	226.86	172.25	300.296	213.595	565.043	393.607	299.292	319.536	334.127	272.995	528.224	248.852
			35.3052	26.516	78.635	52.6884	46.2936	102.612	52.6499	27.3169	89.8231	65.6967	69.3676	120.683	101.696	32.0608	31.6536	53.8614	61.7866	194.87	151.938	108.112	118.46	181.796	184.808	86.4622	52.2205	7.22638		227.41	207.181	170.258	273.427	264.381	374.741	265.907	205.083	223.653	169.339	296.325	211.573	563.029	395.656	301.08	318.704	334.158	273.564	529.429	250.291
			34.118	24.6356	76.5349	51.3168	45.4552	97.2833	52.224	26.9631	89.3965	63.8234	68.6774	118.021	99.4415	31.9571	31.3031	52.5094	60.3025	191.075	147.023	103.26	115.209	179.405	180.644	84.373	51.0738	7.14659		225.988	205.804	168.461	269.283	264.035	373.093	264.705	203.854	221.329	166.466	294.094	209.91	557.588	391.66	300.054	316.423	330.444	271.81	526.138	247.888
			31.4596	23.637	74.1797	49.8171	45.0066	92.0405	52.9969	27.8233	86.9256	62.0643	69.3395	116.544	96.7378	31.9955	30.1992	51.3223	59.2834	188.268	144.805	100.96	112.91	177.44	177.856	82.7657	50.3498	7.09576		223.568	203.738	165.611	265.999	263.285	372.339	262.619	202.61	218.73	163.483	290.513	207.442	557.204	391.581	301.496	315.325	329.014	270.388	527.053	247.851
			29.7499	22.4927	72.1161	48.2718	44.1315	86.7254	51.9401	27.4001	85.2369	59.4523	68.1219	113.828	94.744	31.2543	29.4767	50.2605	57.6777	184.192	142.151	97.2338	110.73	174.051	174.611	80.6891	49.45	7.03207		222.179	201.342	162.694	261.581	261.651	371.671	262.064	199.359	217.355	161.178	287.671	206.553	555.274	391.585	301.328	313.413	328.634	270.975	526.092	247.602
			28.3598	21.0204	70.3588	47.6317	43.9844	81.6274	51.7823	28.0383	85.148	57.9667	68.3856	112.436	93.4078	31.0777	28.8003	48.9547	56.3045	182.189	139.019	93.8046	107.648	172.353	170.529	79.1664	48.6595	6.97563		220.366	200.443	161.844	259.867	261.532	369.308	260.237	198.408	215.028	159.47	285.859	205.912	556.589	389.679	303.453	312.377	327.739	268.164	527.104	248.328
			26.0362	20.9402	68.441	46.1595	42.6423	76.0097	52.2713	28.295	82.6504	55.8036	67.5832	110.576	90.2657	30.4132	28.3422	47.24	54.2805	177.112	134.441	90.7207	107.099	170.891	167.254	77.1942	47.7297	6.90867		218.181	198.362	159.088	256.782	258.823	366.775	259.468	196.787	212.977	157.241	283.308	204.361	557.125	389.695	305.254	312.019	328.277	268.082	530.151	249.092
			24.499	19.2347	65.9472	44.0472	42.4217	70.8591	51.6562	28.1493	83.3171	54.6649	66.6573	109.029	88.6372	30.4132	27.7887	46.3892	53.5832	174.835	131.472	87.4365	103.577	166.999	162.556	75.3987	46.789	6.84025		218.478	198.305	156.774	252.909	260.117	365.423	258.836	195.768	212.064	155.319	279.186	201.619	556.933	389.105	305.929	310.465	326.789	266.459	530.633	248.943
			23.0683	18.5131	64.6784	44.0198	41.2965	65.2546	51.8454	28.5447	81.6905	52.3508	65.4789	106.845	85.3646	30.5515	26.8479	45.8155	52.0812	169.083	125.812	83.1163	100.429	163.184	157.612	73.1949	45.223	6.7248		216.001	194.083	152.627	247.727	258.53	361.393	256.793	192.994	208.916	151.408	273.2	198.154	550.877	386.258	306.293	307.587	323.8	265.345	527.483	247.049
			21.1253	18.6735	61.6232	42.2458	40.3515	59.0646	50.7729	28.4476	78.953	49.5633	64.0368	102.45	81.831	29.7488	26.0023	43.8502	50.7152	167.192	121.973	80.067	97.7496	159.935	153.632	70.8697	44.4055	6.66375		212.673	190.88	149.201	243.004	257.31	357.212	253.272	190.75	204.817	148.685	268.066	196.42	549.586	384.837	307.407	305.978	320.936	262.498	528.438	247.266
			19.2076	17.93	59.3481	40.1609	39.2264	53.6772	48.5016	28.177	77.1398	47.1513	62.5049	99.9309	78.8872	29.4608	25.0338	42.9137	49.7783	161.905	118.852	76.7483	94.5154	154.95	150.762	68.5549	43.3288	6.58246		210.62	188.196	145.948	239.986	255.156	353.228	251.672	188.133	201.748	146.305	263.266	193.904	547.1	381.192	306.466	304.028	320.769	260.787	528.003	246.342
			17.7566	17.7915	55.6876	38.4236	37.9762	48.5397	48.8171	27.9828	74.4912	44.2454	60.7654	95.6369	75.0144	28.7196	24.1545	41.4562	49.3635	159.262	114.518	73.2189	92.9228	151.637	147.887	66.3595	42.5155	6.52039		205.331	183.131	141.116	233.816	251.209	348.151	247.86	184.329	196.661	141.932	256.541	189.043	542.481	379.529	305.446	301.65	319.715	260.652	526.378	246.525
			16.6709	17.6749	54.5428	38.1949	37.5533	45.0204	47.7602	28.5169	74.9622	42.9924	60.4904	94.0851	72.3785	29.0038	23.5887	41.2122	47.6112	154.446	109.831	70.6669	90.3408	148.045	143.431	64.74	41.1748	6.41676		204.761	181.632	138.786	231.405	250.798	344.827	247.026	182.289	193.707	139.895	252.513	186.394	539.374	380.829	307.164	300.249	321.083	259.577	527.598	246.635
			0	0	0	0	0	0	0	0	0	0	0	0	0	0	0	40.645	47.3251	151.979	107.21	68.4325	86.987	144.656	139.508	34.2062	54.0242	7.35011		0	0	0	0	0	0	0	0	0	0	0	0	534.607	375.741	307.051	297.135	316.307	255.931	525.694	244.178
			0	0	0	0	0	0	0	0	0	0	0	0	0	0	0	40.4076	47.3359	149.8	103.882	67.2204	86.3347	142.996	135.873	33.6457	53.0652	7.28459		0	0	0	0	0	0	0	0	0	0	0	0	533.883	374.584	308.586	296.131	315.54	254.414	528.466	244.631
			0	0	0	0	0	0	0	0	0	0	0	0	0	0	0	39.2007	46.6064	145.325	101.191	64.5578	82.6657	138.494	131.853	32.6041	51.4275	7.1713		0	0	0	0	0	0	0	0	0	0	0	0	528.713	373.393	307.322	293.076	314.238	253.109	524.967	244.354
			0	0	0	0	0	0	0	0	0	0	0	0	0	0	0	39.9921	46.1665	140.849	98.4503	62.7033	80.1544	134.908	126.662	31.7342	49.8631	7.06138		0	0	0	0	0	0	0	0	0	0	0	0	522.907	369.197	307.826	289.607	313.854	250.127	525.666	243.863
			0	0	0	0	0	0	0	0	0	0	0	0	0	0	0	39.0688	44.9256	135.909	95.9763	60.6037	77.3061	130.565	121.215	30.6769	48.1343	6.93789		0	0	0	0	0	0	0	0	0	0	0	0	517.771	367.783	304.394	288.016	310.45	250.248	521.122	242.078
			0	0	0	0	0	0	0	0	0	0	0	0	0	0	0	38.495	44.5716	134.653	93.9536	58.8942	74.3056	127.895	115.793	29.9374	46.9857	6.85461		0	0	0	0	0	0	0	0	0	0	0	0	513	365.764	304.952	284.454	309.474	248.051	520.689	240.541
			0	0	0	0	0	0	0	0	0	0	0	0	0	0	0	38.1323	44.0423	130.936	91.6644	57.3885	72.1639	124.474	110.166	29.0855	45.5345	6.74792		0	0	0	0	0	0	0	0	0	0	0	0	507.263	362.075	304.724	281.965	307.516	246.626	520.708	240.107
			0	0	0	0	0	0	0	0	0	0	0	0	0	0	0	37.2156	43.202	126.945	88.7391	56.0901	69.5168	120.366	102.814	28.0386	43.7953	6.6178		0	0	0	0	0	0	0	0	0	0	0	0	498.528	357.999	302.698	280.222	306.431	245.477	516.565	238.692
			0	0	0	0	0	0	0	0	0	0	0	0	0	0	0	38.0927	42.8515	123.242	87.5863	56.1039	67.2881	117.111	98.9372	27.444	42.6417	6.53006		0	0	0	0	0	0	0	0	0	0	0	0	492.86	356.551	303.701	278.041	303.772	243.072	516.372	237.771
			0	0	0	0	0	0	0	0	0	0	0	0	0	0	0	37.3277	42.5654	121.089	85.4385	55.0402	65.6955	114.256	94.2291	26.767	41.5426	6.44536		0	0	0	0	0	0	0	0	0	0	0	0	485.508	354.48	302.804	274.751	302.961	242.396	514.88	237.138
			0	0	0	0	0	0	0	0	0	0	0	0	0	0	0	37.2486	41.4819	115.259	83.0569	54.2218	62.907	109.716	90.4246	25.8398	39.9122	6.31761		0	0	0	0	0	0	0	0	0	0	0	0	477.265	351.939	302.122	272.007	301.74	241.632	514.175	236.839
			0	0	0	0	0	0	0	0	0	0	0	0	0	0	0	36.655	40.8275	112.393	80.969	53.9524	60.0696	105.958	86.7125	25.1103	38.7074	6.22153		0	0	0	0	0	0	0	0	0	0	0	0	468.815	350.227	300.331	269.574	300.426	240.518	509.433	235.543
			0	0	0	0	0	0	0	0	0	0	0	0	0	0	0	36.622	39.887	108.788	79.3921	54.1838	58.5422	103.351	83.6833	24.5413	37.698	6.13987		0	0	0	0	0	0	0	0	0	0	0	0	461.227	347.066	299.853	265.436	297.07	237.965	509.087	234.126
			0	0	0	0	0	0	0	0	0	0	0	0	0	0	0	35.9032	40.1516	105.817	78.8647	53.8903	56.5636	101.323	80.6438	24.0503	36.8583	6.0711		0	0	0	0	0	0	0	0	0	0	0	0	457.13	345.271	300.021	263.703	296.38	237.028	509.887	234.215
			0	0	0	0	0	0	0	0	0	0	0	0	0	0	0	35.4547	39.1897	102.526	77.1247	54.5568	55.4764	97.1132	77.9073	23.4499	35.7768	5.98137		0	0	0	0	0	0	0	0	0	0	0	0	448.685	342.439	298.736	260.631	294.662	235.939	506.796	233.299
			0	0	0	0	0	0	0	0	0	0	0	0	0	0	0	34.6699	38.3565	98.4493	75.7762	54.5188	53.15	94.3537	74.5238	22.7738	34.6622	5.88746		0	0	0	0	0	0	0	0	0	0	0	0	438.94	338.621	296.746	256.555	292.34	233.81	503.594	231.092
			0	0	0	0	0	0	0	0	0	0	0	0	0	0	0	34.8282	38.0346	94.8767	73.6067	54.5913	51.9922	90.5386	72.121	22.1995	33.5927	5.79592		0	0	0	0	0	0	0	0	0	0	0	0	430.948	336.874	296.839	252.475	290.259	232.918	501.827	230.986
			0	0	0	0	0	0	0	0	0	0	0	0	0	0	0	33.9379	36.479	90.6563	72.7258	53.98	49.5624	87.5056	69.9184	21.5115	32.5178	5.70244		0	0	0	0	0	0	0	0	0	0	0	0	423.4	334.243	296.103	248.467	288.747	231.889	499.027	228.569
			0	0	0	0	0	0	0	0	0	0	0	0	0	0	0	33.4894	35.2811	86.3639	71.3121	54.1803	48.5894	85.3182	67.6901	20.9663	31.5923	5.6207		0	0	0	0	0	0	0	0	0	0	0	0	418.338	332.262	294.865	245.53	285.262	229.824	499.141	229.184
			0	0	0	0	0	0	0	0	0	0	0	0	0	0	0	33.0212	34.8448	83.8579	71.1707	53.7694	47.3066	82.5968	67.1561	20.5967	30.9737	5.5654		0	0	0	0	0	0	0	0	0	0	0	0	410.232	327.922	293.541	240.698	283.522	228.024	495.401	227.111
			0	0	0	0	0	0	0	0	0	0	0	0	0	0	0	32.8233	33.9222	79.5001	70.2083	53.6243	46.0347	79.5447	66.463	20.0922	30.0998	5.48633		0	0	0	0	0	0	0	0	0	0	0	0	403.865	326.493	292.805	236.266	280.382	226.358	493.941	226.172
			0	0	0	0	0	0	0	0	0	0	0	0	0	0	0	33.0607	33.3751	76.0649	69.0338	53.759	45.5944	77.8852	65.7083	19.7601	29.4884	5.43032		0	0	0	0	0	0	0	0	0	0	0	0	398.267	324.202	293.968	232.808	279.091	227.005	493.955	224.983
			0	0	0	0	0	0	0	0	0	0	0	0	0	0	0	32.8299	32.4131	72.6166	69.0229	53.5035	44.6703	74.9539	64.7892	19.3391	28.792	5.36582		0	0	0	0	0	0	0	0	0	0	0	0	393.367	320.962	291.45	228.545	277.06	224.59	490.962	223.517
			0	0	0	0	0	0	0	0	0	0	0	0	0	0	0	32.3551	31.9625	69.947	68.4356	53.1512	43.3821	72.6267	64.512	18.9727	28.2109	5.31139		0	0	0	0	0	0	0	0	0	0	0	0	386.749	320.203	289.078	224.424	275.176	223.645	488.497	222.696
			0	0	0	0	0	0	0	0	0	0	0	0	0	0	0	32.5925	31.1686	66.08	67.4895	53.1616	42.3221	70.3567	64.358	18.5882	27.566	5.25034		0	0	0	0	0	0	0	0	0	0	0	0	380.559	318.433	287.372	220.364	273.072	222.606	486.235	221.325
			0	0	0	0	0	0	0	0	0	0	0	0	0	0	0	32.5068	30.5858	64.4442	67.0763	53.3861	42.7896	69.9116	64.4915	18.4866	27.396	5.23412		0	0	0	0	0	0	0	0	0	0	0	0	376.581	313.394	287.935	215.525	270.335	220.565	485.667	219.792
			0	0	0	0	0	0	0	0	0	0	0	0	0	0	0	32.4738	29.7525	61.0744	66.8044	53.1201	42.2569	66.5035	64.7892	18.1206	26.8059	5.17744		0	0	0	0	0	0	0	0	0	0	0	0	372.76	311.005	286.302	211.056	267.42	219.688	483.1	218.306
			0	0	0	0	0	0	0	0	0	0	0	0	0	0	0	32.454	29.3341	59.1899	65.6952	53.058	41.6046	64.863	65.0973	17.8824	26.4309	5.1411		0	0	0	0	0	0	0	0	0	0	0	0	368.83	308.929	286.046	205.733	266.827	218.871	480.621	217.746
			0	0	0	0	0	0	0	0	0	0	0	0	0	0	0	0	0	0	0	0	0	0	0	0				0	0	0	0	0	0	0	0	0	0	0	0	0	0	0	0	0	0	0	0
[truncated: 51 more columns]

## Sheet: Fig. 2I
	Time range included in figure			Securin FL + Rev																				Securin FF-A + Rev																				Securin FL
	Point of alignment		Time in hours after GVBD	1	2	3	4	5	6	7	8	9	10	11	12	13	14	15	16	MEAN	STDEV	SEM		1	2	3	4	5	6	7	8	9	10	11	12	13	14	15	16	MEAN	STDEV	SEM		1	2	3	4	5	6
			0	66.939	77.493	74.2653	73.2623	69.7363	65.2767	63.4435	77.0391	61.6165	68.0097	68.2246	71.5298	66.0627	72.1415	64.3932	58.6966	68.6331	5.40617	1.35154		56.5066	44.4825	57.2762	55.1069	63.7588	55.8119	51.8886	71.8336	60.5781	58.7587	55.8271	54.5456	56.5706	52.797	55.8002	48.4725	56.2509	6.11104	1.52776		66.5565	57.5337	63.5719	69.2408	69.1576	64.4662
				72.4867	82.7378	78.2705	75.8019	73.8729	68.0784	67.6118	79.6462	66.762	71.782	73.1873	79.3038	71.3567	75.6606	68.7723	63.5223	73.0533	5.33235	1.33309		63.3331	49.7983	62.375	60.3457	67.6905	62.4906	56.3313	75.7126	64.6818	65.416	62.0293	59.8989	62.0536	58.6502	61.2345	52.1336	61.5109	5.97178	1.49295		65.8091	60.7086	69.2614	72.3745	75	71.2934
				77.8719	86.0377	82.0023	79.961	77.3548	71.2562	71.7173	82.4408	72.954	76.0827	76.7985	80.9335	73.3077	80.1302	73.2043	67.6828	76.8585	4.92551	1.23138		67.3342	54.6696	65.9484	64.46	72.3934	65.6173	62.452	79.0841	69.0274	69.0283	66.7911	64.5736	66.9075	63.945	67.0508	58.2673	66.0969	5.44137	1.36034		67.8356	63.1845	73.5523	76.717	77.4581	71.5192
				80.4731	89.884	83.4821	80.4395	78.4273	73.027	76.2782	85.3207	73.6909	77.495	79.8895	83.5574	76.7625	82.7595	75.8514	70.4359	79.2359	5.03108	1.25777		72.1064	60.0835	69.798	68.6008	77.6972	69.9411	64.5361	82.2183	73.0846	73.4483	71.5705	67.6705	69.4239	68.9278	70.0899	60.021	69.9511	5.6184	1.4046		70.4944	66.6939	76.2078	79.6427	80.3187	73.605
				85.0861	95.5003	87.9538	84.1201	85.9761	77.0901	80.4622	88.1749	78.7002	81.9962	83.8887	87.5992	81.5221	87.0875	80.6994	75.5555	83.8383	4.98806	1.24701		76.9833	64.0255	73.2513	72.9599	81.5674	74.3991	67.9995	84.4933	76.2764	77.6097	76.2366	71.9042	73.1443	74.0781	73.9801	63.6445	73.9096	5.47129	1.36782		72.4921	70.735	78.9986	82.6994	84.2362	78.4217
				88.561	99.5651	89.7393	88.3159	88.2742	79.819	84.3479	90.0664	82.5268	85.5771	86.8688	89.8972	84.8401	88.6954	83.2861	78.5947	86.8109	4.90602	1.2265		81.0164	68.3197	77.7736	75.7777	85.1726	77.3693	72.2004	86.2855	78.5655	80.6593	80.2782	76.1	76.805	78.3054	77.6303	67.7143	77.4983	5.04344	1.26086		75.7976	73.118	81.4785	86.7108	85.5695	80.2494
			1	88.114	98.8221	90.3505	89.1809	91.6447	81.1532	86.3654	91.4381	85.8086	87.3721	88.2204	92.0321	86.6172	91.81	85.8651	82.2526	88.5654	4.23566	1.05891		83.964	72.4176	79.7314	79.0652	86.9989	80.2667	75.5921	87.1366	81.1012	84.5756	83.8414	80.034	79.6631	82.2141	81.5205	70.9463	80.5668	4.57988	1.14497		77.8528	75.3225	85.5058	88.089	85.9428	82.2385
				89.6381	100.723	93.0528	91.9413	94.0682	84.4279	89.3562	93.2529	88.4835	89.6956	90.1389	93.4011	89.0032	93.5392	87.3853	85.2454	90.8346	3.93786	0.984464		86.5131	77.11	82.3079	82.7562	88.6738	81.8944	78.745	88.094	84.0603	86.1549	86.5156	83.3824	82.5429	84.6283	84.1067	74.9727	83.2786	3.79389	0.948473		82.4519	79.9249	85.3571	91.8925	89.6761	84.9371
				91.1622	99.9366	93.8249	93.8184	95.7395	86.2473	91.2402	93.943	90.2668	89.7502	92.3517	95.5035	90.2335	94.9044	89.9946	88.3543	92.3294	3.36011	0.840028		87.84	80.7289	85.4789	84.6215	90.1499	83.7235	81.3695	89.6652	85.9307	88.6463	89.2957	86.7721	85.2112	87.5845	86.4147	78.312	85.734	3.37012	0.842529		83.5154	81.1145	90.0534	94.4718	90.5294	87.1197
				91.7922	102.384	95.0956	95.1066	97.7172	89.9344	94.3567	95.7919	91.5919	92.3015	93.3536	93.5641	93.0048	96.9167	91.8174	91.1692	94.1186	3.08352	0.770881		90.4967	83.9552	88.6739	87.5849	90.9637	86.1958	83.6297	92.2757	87.9872	90.7065	91.1037	89.7829	89.8372	89.5585	87.566	81.6282	88.2466	3.03752	0.759379		83.9034	84.2262	88.8911	96.1811	92.7548	88.7969
				93.5601	102.581	97.8462	98.4744	101.227	90.7713	95.228	95.613	95.3628	93.5043	94.492	94.982	94.6079	98.1909	94.7216	93.9532	95.9447	3.01836	0.75459		91.0903	85.7041	90.2053	89.5892	93.107	87.79	86.7288	92.9877	89.732	92.3538	93.793	91.5191	91.6758	92.1304	89.7266	84.4892	90.1639	2.75302	0.688256		89.4223	87.1036	91.0399	98.5602	94.5584	90.1193
				94.7591	103.411	98.0714	98.6768	101.965	91.2322	96.8215	98.3905	96.6012	94.2605	96.4702	95.7969	95.6766	98.6965	95.599	96.9151	97.084	2.89657	0.724143		92.8595	90.2175	92.4515	91.6066	94.9758	90.5196	89.7892	94.6243	91.5279	94.6229	95.3316	93.2829	94.5989	94.7975	91.849	87.8256	92.555	2.22177	0.555443		92.426	90.4569	91.0399	99.2224	97.2444	94.0437
			2	95.0842	100.811	99.5351	99.965	102.689	93.6458	98.9724	98.0412	98.7808	96.4018	97.4338	96.5466	96.3601	99.0707	98.6469	99.4517	98.2148	2.24705	0.561762		94.6345	92.7859	94.2231	93.0222	96.1161	91.8173	93.2944	94.9517	93.5146	95.9071	97.185	94.8675	95.4829	97.2938	93.5896	90.4896	94.3235	1.86482	0.466205		94.5387	91.7618	95.0267	100.077	97.0699	93.9146
				96.5474	101.335	99.0043	97.6463	101.102	91.6081	97.9598	98.808	98.948	97.3312	97.8559	96.4977	98.1869	99.8898	97.4444	100.658	98.1764	2.30369	0.575923		95.49	95.6256	95.9348	94.8478	96.8684	94.9384	95.8382	96.4247	94.9942	97.0235	97.8044	95.4669	96.5079	99.0773	95.5865	92.7767	95.9503	1.40638	0.351594		94.9267	93.8474	95.0875	100.77	97.6662	95.4951
				97.6244	103.411	100.581	100.278	102.676	92.4329	100.684	100.026	100.335	98.7435	98.7214	98.7793	99.0692	100.122	100.659	102.112	99.7659	2.48056	0.62014		96.4124	98.7019	97.1359	96.647	97.6301	95.7383	97.7968	98.5524	96.6366	99.2653	99.2599	96.714	98.2271	99.8131	96.1703	95.3739	97.5047	1.35518	0.338795		95.9615	94.037	94.4388	100.1	98.539	96.9788
				97.1367	99.4777	98.5057	100.554	100.753	92.3237	100.778	99.2085	100.558	98.8528	98.926	98.7793	99.1065	99.91	99.4335	102.066	99.1481	2.15697	0.539244		97.2592	100.71	98.5052	98.3139	98.4675	97.0975	99.9555	98.5278	97.5159	99.4014	99.5017	97.4891	98.7152	101.666	97.4471	97.2436	98.6135	1.33922	0.334805		96.2489	96.5761	95.2091	99.5842	99.0577	96.194
				96.588	99.4777	99.133	99.1185	100.294	93.4517	101.72	99.2596	102.044	99.6729	100.346	98.3393	99.5539	99.637	99.0705	102.785	99.4056	2.16604	0.541511		98.3329	104.676	99.0997	98.9489	99.5179	99.1783	101.693	98.9697	98.9676	101.185	100.121	98.0264	99.3009	103.341	98.6911	98.722	99.9232	1.87392	0.468479		96.3783	97.2118	97.2498	100.439	98.1414	97.1293
				95.4094	96.8334	99.7442	96.3949	99.0682	98.9339	98.7448	99.9412	98.5827	99.5271	99.4334	98.8119	99.2805	99.5055	98.1553	98.9258	98.5808	1.28591	0.321478		100.416	98.3499	100.031	99.1011	99.357	98.7532	99.6749	98.8633	99.9539	100.159	99.2574	100.173	99.5233	99.4058	98.9148	99.8235	99.4848	0.590037	0.147509		99.5976	100.331	97.8174	100.778	101.089	99.9893
			Addition of Reversine	100.002	100.002	100.002	100.002	100.001	100.001	100.001	100.001	100.001	100.001	100	100.002	100.001	100.001	100.001	100.001	100.001	0.000528574	0.000132144		100	100.001	100.001	100.001	100	100.001	100	100.001	100	100	100	100	100.001	100	100.001	100	100	0.000159794	3.99484e-05		100	100	100	100	99.9741	100
				96.9132	98.3195	99.9212	99.4129	100.6	100.05	100.692	100.009	100.638	100.885	99.4675	100.8	99.268	99.8898	100.099	100.241	99.8254	1.02589	0.256472		99.9508	99.2618	99.6463	99.2929	99.4658	99.0329	99.8421	99.3707	100.201	99.4468	99.8592	99.301	100.039	99.9445	98.9912	100.325	99.6231	0.410206	0.102551		99.3533	100.87	99.4391	99.2609	100.57	99.8387
				97.787	98.1446	100.661	97.5542	99.9875	100.098	99.6868	100.631	100.273	101.359	100.252	100.23	98.7585	99.3235	99.1991	100.527	99.6545	1.10482	0.276205		100.338	101.709	101.31	100.093	100.379	101.086	101.368	100.066	101.057	100.717	99.7635	100.183	100.386	101.534	99.7823	100.815	100.662	0.626473	0.156618		102.343	102.011	100.372	99.5226	101.652	101.236
				98.3357	98.1446	102.157	99.1001	98.6922	101.008	100.393	99.6856	100.96	100.976	100.572	99.6431	100.846	100.537	100.56	101.663	100.205	1.16617	0.291542		101.866	104.306	102.049	102.871	101.046	102.562	103.276	99.9435	102.466	102.024	100.882	100.669	101.362	102.667	100.863	102.928	101.986	1.13805	0.284512		101.998	103.64	102.101	100.008	102.088	102.365
				97.4415	95.8719	99.5191	98.6768	98.4136	98.8005	100.236	98.774	100.985	100.739	97.9539	99.2193	98.3609	96.1482	98.8436	100.302	98.7679	1.46192	0.365479		103.117	106.373	103.118	104.505	102.57	105.102	104.783	100.32	103.602	102.669	101.64	101.84	103.287	104.651	102.128	103.74	103.34	1.51802	0.379505		106.079	105.264	102.689	103.696	103.407	101.387
				93.9869	89.9932	96.0607	94.0577	97.5083	93.3547	98.8782	95.3063	97.8706	97.5499	92.535	93.8086	93.7877	88.7864	95.72	97.2245	94.7768	2.81929	0.704823		104.909	108.768	104.403	105.96	103.894	106.232	105.816	95.5654	104.374	103.027	102.398	102.598	103.634	106.172	102.085	105.308	104.071	2.86084	0.715211		104.585	107.153	103.129	105.136	104.372	104.365
			4	88.8659	82.9782	91.7177	83.7336	90.7394	86.4777	93.9799	89.1718	91.4804	88.8846	84.7328	84.4701	86.1823	80.5651	88.5727	88.9652	87.5948	3.63494	0.908734		105.04	110.413	104.295	106.556	103.44	106.332	107.33	89.3788	104.109	104.076	102.79	103.021	103.439	106.655	101.577	106.212	104.042	4.47202	1.11801		105.26	107.305	104.433	104.851	104.032	105.096
				83.3791	77.34	83.2248	74.3481	84.5137	78.7275	86.9855	83.0117	84.1801	80.4381	75.6004	76.794	77.9803	69.6134	82.6054	79.0587	79.8625	4.52644	1.13161		105.084	111.746	103.862	107.211	103.085	106.869	106.703	80.8354	104.723	102.905	102.564	102.236	104.285	106.744	101.037	106.143	103.502	6.57463	1.64366		104.211	108.629	105.744	106.183	104.449	106.182
				73.4825	66.5006	73.7023	63.7295	74.8896	66.8898	79.0178	74.9005	75.1646	71.6544	65.6707	65.0923	67.3427	59.7438	71.8656	67.6132	69.8288	5.22503	1.30626		106.006	113.247	104.108	106.43	103.677	107.669	107.399	72.3819	104.537	102.968	102.863	102.46	104.426	107.332	100.148	106.305	103.247	8.747	2.18675		106.453	109.052	106.183	108.862	106.616	105.86
				62.895	58.9829	65.0324	53.4239	65.0845	58.5695	69.3702	67.8033	65.084	60.9208	56.1205	54.5478	58.1466	48.7415	62.7519	54.652	60.1329	5.72787	1.43197		106.149	113.599	104.205	107.568	102.007	107.574	106.13	61.6126	103.243	102.714	101.952	101.585	105.131	107.246	98.3855	105.482	102.161	11.3467	2.83666		106.683	110.339	107.075	108.269	106.621	107.419
				54.5022	48.3839	56.7968	44.8297	56.7417	48.6846	59.44	59.888	55.8022	51.964	46.5446	44.0522	47.9066	40.1966	53.3206	43.9877	50.8151	6.06493	1.51623		105.829	112.289	102.445	107.257	100.933	105.918	104.78	52.169	103.234	101.439	100.746	101.547	104.176	107.328	97.6708	104.563	100.77	13.4004	3.3501		107.847	110.729	109.109	108.477	108.207	108.031
				44.8698	38.6809	45.505	34.2848	47.1316	39.1151	50.4439	51.5042	46.7929	42.7521	37.5145	34.2737	38.1762	31.1865	44.3355	33.3619	41.2455	6.28871	1.57218		105.226	111.319	101.508	106.82	99.7261	104.442	101.045	41.5143	100.373	100.677	99.4689	99.4698	104.29	106.589	95.6902	102.537	98.7935	15.7277	3.93193		108.666	113.963	109.23	111.711	110.156	109.644
			5	34.6685	28.8249	37.8163	25.8194	37.0897	30.625	40.6864	43.2653	37.8145	34.8705	29.2476	24.7722	30.5211	24.1382	35.6832	24.7237	32.5354	6.0397	1.50992		103.539	106.759	98.5112	105.048	97.7342	100.023	95.9099	31.5142	96.6831	98.2624	96.3767	97.2135	102.446	104.192	92.8857	99.0727	95.3856	17.4496	4.36241		111.124	113.461	110.487	112.889	110.854	109.418
				27.1698	22.4	30.1919	18.587	30.9475	22.6928	33.1975	36.0828	30.3469	27.9547	22.507	18.6607	24.1459	18.6168	28.173	19.0629	25.6711	5.61891	1.40473		104.979	101.513	95.8086	103.698	95.4348	95.358	89.0577	24.0755	93.3471	96.0977	94.5485	95.0225	101.047	101.561	90.3813	94.8203	92.2969	18.7482	4.68705		110.262	114.978	110.366	114.067	111.712	110.192
				20.606	16.5869	23.2592	13.3054	24.1925	17.8292	25.7165	29.3178	23.1642	22.3054	16.4486	15.3523	20.4302	15.4719	22.1678	14.9178	20.067	4.54557	1.13639		103.402	93.0861	92.5716	100.629	91.5646	88.3829	81.3128	19.2718	87.1264	91.596	90.8796	92.2667	98.3681	99.6719	87.6205	89.3707	87.945	19.1668	4.79171		109.845	114.168	111.825	114.744	111.091	110.719
				16.0337	10.6209	19.0127	9.60636	17.549	13.099	19.5935	23.7712	17.7029	17.7952	12.3556	11.5875	16.2547	12.6505	17.3122	12.1105	15.441	3.87314	0.968285		101.595	81.6235	87.5628	95.0926	85.3761	79.1704	70.8598	15.7612	79.1005	86.4226	87.4574	88.4429	95.0979	95.1292	83.8721	82.5442	82.1943	19.2595	4.81488		110.937	114.863	112.683	114.59	111.954	109.762
				10.4046	7.71433	14.2193	6.66188	13.1896	10.6854	15.1347	19.0595	13.9815	14.9432	9.2049	10.1045	14.9747	11.0932	13.9466	11.6388	12.3098	3.19572	0.798931		95.909	67.2288	80.6923	87.3269	78.4305	66.9989	57.5644	14.1327	68.8506	79.4476	82.5672	84.6984	89.1539	91.2534	79.1034	73.5494	74.8067	19.0758	4.76896		113.107	114.443	112.954	113.651	112.527	108.709
				8.29117	6.81833	12.5464	4.25109	11.2397	9.7151	12.3873	15.7708	11.5171	12.5741	7.78942	9.77852	13.1603	10.4056	13.0012	11.1129	10.6474	2.83726	0.709316		92.2281	51.7549	75.2752	78.1061	69.4506	53.7144	43.7108	12.7415	55.8743	71.1748	77.9842	80.7747	83.351	86.3889	72.3487	62.3081	66.6991	19.7883	4.94707		110.563	114.331	112.96	112.773	112.905	109.354
			6	5.24294	5.11375	10.761	5.41048	8.44023	8.58713	10.7623	12.1923	9.80811	11.7814	6.65106	9.04513	12.452	10.2236	12.207	10.5793	9.32861	2.54766	0.636915		85.8904	34.509	66.8432	65.4456	58.0671	37.4708	28.2508	12.1523	40.4366	60.7055	71.2305	75.3904	74.3049	80.0725	65.343	49.1247	56.5773	20.8462	5.21154		110.621	114.034	110.589	114.144	114.073	109.042
				2.64179	3.82438	9.42592	3.11011	7.15887	7.72599	9.16877	10.7439	8.43968	9.76774	5.99022	8.62139	11.9052	10.173	11.012	9.77503	8.09275	2.84687	0.711716		79.1802	19.3641	56.8858	50.8272	45.4109	20.5114	14.6927	11.7186	25.2967	47.5996	63.7693	69.0071	63.9626	73.3062	56.3622	35.3964	45.8307	22.093	5.52324		113.754	113.796	107.757	114.575	115.188	105.516
				2.68244	5.50711	10.2302	3.20212	6.89425	7.71386	7.65372	9.48291	8.08055	9.45794	5.90921	9.92519	11.8555	10.4359	11.1633	10.3705	8.1603	2.73656	0.684139		71.9492	11.8955	48.2677	34.2111	31.6665	9.69913	7.65834	11.6859	13.8883	33.6269	55.6458	61.5628	52.6008	64.06	45.8481	20.8187	35.9428	21.6892	5.42231		113.912	110.948	102.297	112.927	115.518	101.054
				1.86958	4.2396	7.02923	4.56394	5.96109	6.86485	7.26907	8.04301	7.64711	8.84746	5.0224	8.78437	11.7685	10.1528	10.8154	10.0612	7.43372	2.66656	0.666639		64.9015	9.2405	39.1811	18.0118	17.9505	7.62953	6.24013	11.8741	10.0871	19.2323	46.6233	53.2711	39.5956	53.4539	33.7464	9.74552	27.549	19.5217	4.88043		112.863	107.42	93.1482	112.827	114.262	96.1725
				1.40218	2.62243	7.19008	3.699	6.64355	6.62228	7.04142	7.38696	6.42728	8.88391	5.07783	9.19181	10.2524	11.3157	11.1406	9.8601	7.17235	2.9244	0.731099		57.0566	8.98655	28.8633	10.0212	11.3267	6.59473	5.74152	11.5877	9.42172	9.54352	36.8882	43.4567	25.8855	40.795	21.1481	7.0526	20.8981	16.086	4.02151		111.584	102.762	80.9176	110.502	112.376	88.1518
				0.467394	5.28858	6.88446	5.06082	6.75497	8.93886	7.36327	7.19952	6.38394	8.82013	5.52123	10.4956	12.2532	12.8528	11.2465	9.82917	7.83503	3.14323	0.785808		47.5559	9.18856	20.0109	7.4349	10.6832	7.21002	5.7654	12.807	9.10999	7.4424	26.6797	32.9224	15.4348	27.1638	11.076	6.74534	16.0769	11.8546	2.96365		109.816	96.6058	69.6939	109.717	108.304	79.2818
			7	-0.040643	5.92233	6.57884	5.42888	6.82461	9.98193	6.62538	6.62867	6.28487	9.13904	5.78557	12.3861	12.9491	15.846	11.7381	9.84464	8.24522	3.80813	0.952032		37.8631	10.3602	12.3477	7.96407	8.8617	8.4294	5.94156	14.4437	9.88699	7.15197	16.7733	20.6828	11.3618	13.3257	7.86233	6.48155	12.4836	7.85457	1.96364		110.721	89.5461	54.8348	102.833	100.1	68.4443
				0.975431	5.90048	6.90055	7.45321	7.98061	12.2621	7.55952	6.90131	6.7988	9.86797	6.81734	14.13	14.7634	19.1123	12.4793	9.8137	9.35726	4.33469	1.08367		27.0006	12.8132	8.21577	7.50104	9.02729	11.4779	6.00127	15.9821	11.4038	7.1202	10.4175	9.01171	10.4128	7.44952	7.57861	6.51344	10.4954	5.12153	1.28038		108.724	81.6685	38.1107	97.8134	94.8736	55.951
				2.37761	6.62165	7.8174	9.8272	8.5238	15.6824	7.70082	7.617	7.35608	10.1413	7.76384	17.4058	16.4411	23.1472	13.1373	11.7625	10.8327	5.18195	1.29549		16.3854	17.4536	6.79243	8.07652	9.29698	15.6226	6.7895	17.4306	14.3489	7.25634	8.75556	4.88823	9.81078	5.81378	7.23487	6.41778	10.1484	4.4703	1.11758		107.287	73.1328	22.1907	89.7444	86.447	39.9419
				4.26751	8.12955	8.92728	12.5876	9.35946	19.4302	8.21892	7.25916	8.93504	12.3281	9.72078	20.3393	19.3863	26.4842	14.5667	12.9921	12.6833	5.95654	1.48914		8.66848	23.2888	6.91854	10.7555	11.1422	21.7307	7.40754	19.6401	18.3549	8.61776	7.84148	4.62987	10.5267	5.27182	7.72593	6.79172	11.207	6.03876	1.50969		98.3472	61.519	12.9401	74.284	73.8897	26.8358
				3.84076	8.7196	10.7127	15.1273	9.61016	22.3411	9.11382	7.82149	10.8298	14.0229	11.294	22.295	22.2197	29.8213	15.8827	14.4306	14.2552	6.83525	1.70881		5.39488	30.4746	6.73837	13.5535	14.0945	28.4094	9.01086	21.5796	22.8634	9.40738	8.04545	4.53686	11.633	4.94664	8.16788	7.26131	12.8823	8.40648	2.10162		90.8163	50.4814	9.60876	61.8648	62.5493	16.2993
				5.87291	9.98711	11.5009	16.1394	10.1255	25.7007	10.3934	8.57126	12.4892	16.1642	13.8052	25.0982	25.1774	33.1988	16.571	16.1087	16.0565	7.54748	1.88687		5.00496	38.5492	7.57316	19.0966	17.6903	35.7816	11.3606	22.717	28.214	11.6446	8.31237	4.75733	13.9325	5.79736	9.36823	7.9686	15.4855	10.7611	2.69029		81.9776	37.3992	9.43307	49.2532	47.9604	11.4289
			8	8.27084	11.1235	13.6402	20.8506	11.0169	30.152	12.3794	9.62776	15.8577	21.0116	16.0734	26.7279	27.5386	36.1516	18.7568	17.462	18.54	8.0722	2.01805		4.88566	47.2472	9.48898	24.9572	22.5067	43.7076	14.5523	25.1802	34.0252	14.0861	8.73038	5.03981	16.5411	7.14077	10.7486	9.53681	18.6484	13.3077	3.32691		72.0322	26.2724	9.2709	34.9861	33.42	10.0849
				11.5832	12.9155	15.5383	22.5253	12.8693	33.5844	13.5648	11.4766	18.1301	24.8476	18.9172	28.5533	30.9436	37.6483	19.7173	19.0938	20.7443	8.25166	2.06291		5.26394	56.4646	11.657	31.3337	27.3374	51.2308	18.1203	26.3668	39.976	17.0994	10.0776	6.24206	20.191	9.82431	13.2912	11.6616	22.2586	15.5988	3.8997		62.9204	17.2571	10.6764	21.0271	20.3827	11.6869
				13.5748	13.7459	18.2728	26.2059	14.3177	37.8658	14.5931	13.5641	21.2076	28.4741	21.0361	29.6615	34.0628	40.0348	21.661	20.6173	23.0559	8.8113	2.20283		6.06415	66.2592	15.1643	38.2527	32.485	59.2799	22.5958	28.1754	45.6383	20.4031	11.9259	7.75779	25.0178	13.3389	16.2157	14.511	26.4428	17.8613	4.46534		50.9485	10.9595	11.8454	12.9735	11.1804	11.0526
				15.932	13.9863	18.3049	26.0218	13.3428	38.5814	15.433	14.7058	22.9289	31.9365	22.6818	31.2587	34.3859	41.5415	21.9938	21.4912	24.0329	9.06382	2.26595		7.21355	75.5689	18.4014	45.3701	37.3488	67.1108	26.9012	29.8366	52.1521	23.6115	14.0613	10.2346	29.7306	17.6516	19.2221	17.5953	30.7506	19.9953	4.99883		42.5553	8.58768	14.1428	10.0246	7.85441	10.5473
				16.8668	14.5982	20.1065	29.4632	15.4877	41.4317	16.0532	17.2448	24.3283	34.1324	24.1826	30.8349	35.4795	41.2179	22.4098	22.6357	25.4046	9.0184	2.2546		9.13696	83.8687	22.3712	52.1038	42.9175	73.6943	30.8364	31.6615	58.061	26.5703	16.6247	13.0387	35.4305	22.1285	23.2542	21.0245	35.1702	21.6317	5.40794		34.6795	7.28652	18.1026	9.40869	6.89928	12.3643
				21.2969	15.6909	21.0073	29.1135	15.6827	43.7483	17.2935	18.7187	25.7153	36.7748	25.7388	30.8186	37.4057	43.028	23.0148	23.2544	26.7689	9.23683	2.30921		11.849	93.2304	26.1127	58.8838	47.3696	80.1492	35.3478	32.758	64.0723	30.2552	19.3645	16.611	40.3712	27.2394	26.8007	24.7261	39.6963	23.2839	5.82097		27.3642	7.40176	23.7448	9.46258	7.19503	14.149
			9	20.9108	16.6525	21.522	31.3587	16.7133	45.4827	17.8273	21.3685	27.2881	38.9252	26.8856	30.949	38.81	43.2	23.9149	24.2675	27.8797	9.38385	2.34596		15.1807	101.501	29.7642	67.3705	53.1702	86.9565	38.9008	34.0756	69.4695	33.2321	21.938	20.2453	45.6209	31.69	30.8546	28.5843	44.2847	24.9247	6.23117		20.2932	7.51329	32.509	8.07669	6.65686	16.5359
				22.2114	18.3789	23.4683	32.9229	17.2287	48.6968	18.6594	22.7828	28.0373	41.0391	28.6422	33.0188	39.6426	44.8179	24.6939	24.716	29.3098	9.79104	2.44776		18.0295	110.338	34.2204	74.4812	58.4409	93.6408	42.0119	35.9987	76.6067	36.8308	25.2645	24.1036	51.9554	36.7385	35.1159	32.4397	49.1385	26.5935	6.64838		14.6881	8.11554	40.2122	9.43948	6.90413	21.116
				22.6381	18.3133	24.3851	33.9167	18.0225	49.2426	19.0597	23.6008	28.2045	41.6131	29.1155	32.5788	41.7676	44.4842	25.1704	24.9712	29.8178	9.84511	2.46128		21.5563	118.389	38.5264	81.3274	63.9339	100.152	45.8724	36.637	81.7154	39.9757	28.3316	28.1444	57.1292	40.7687	39.2244	36.1529	53.6148	28.0387	7.00967		15.7085	9.42786	48.8074	11.3258	7.84472	28.298
				24.081	19.406	24.5621	34.8369	17.7161	52.4688	19.3816	25.1259	29.0157	43.3261	30.6844	32.318	42.128	44.7775	26.0704	26.5643	30.7789	10.1976	2.54941		24.8968	126.314	42.7184	88.9409	68.0028	106.036	50.0972	38.2245	88.2291	42.6395	31.4566	31.3963	62.9322	45.5249	43.3601	40.0285	58.1748	29.5447	7.38617		14.8175	11.941	57.9431	12.142	9.23136	38.0174
				25.1377	20.9358	25.4468	34.524	18.6075	52.9903	19.4836	25.5945	28.3903	42.8706	31.0852	32.7254	42.1405	45.273	25.8964	27.2448	31.1466	9.98747	2.49687		27.8677	135.271	45.8774	94.5039	71.2011	111.227	53.7278	39.0674	93.6077	46.2246	34.2013	35.3372	68.567	48.9474	46.8848	43.2316	62.2341	31.067	7.76674		16.0822	16.0378	65.3896	15.1294	10.6325	46.9304
				26.0318	20.1927	26.444	36.1067	18.51	53.997	20.4884	26.5317	28.9228	44.3649	31.3239	33.3936	43.3583	46.537	27.0914	27.6315	31.9329	10.3255	2.58137		31.2519	143.767	50.3757	101.641	76.4765	115.282	56.7344	40.4586	98.6558	49.0245	36.8429	38.6511	73.4426	52.6788	50.8896	47.3507	66.4702	32.4596	8.1149		17.4619	21.9376	70.1196	20.2341	13.5852	54.6393
			10	24.9954	21.3073	26.7818	35.7202	18.51	54.5792	20.5355	26.3272	28.9414	44.5835	31.9891	33.5403	43.7684	47.4775	26.9326	28.8147	32.1753	10.4669	2.61672		34.3509	150.728	53.943	108.745	81.5721	120.232	59.735	40.7777	104.225	51.5704	39.7966	41.9685	78.1934	56.8371	54.9654	51.2031	70.5528	33.85	8.46249		21.2705	28.5215	73.6469	25.5313	18.4773	60.8752
				26.3163	22.4655	27.6344	35.5362	19.8749	55.4767	20.7632	27.1366	28.9166	45.5858	32.458	33.8663	44.6135	47.3157	28.1956	29.619	32.8609	10.3363	2.58408		37.6129	157.302	56.9999	114.513	86.5636	125.244	63.0372	40.8923	108.38	54.384	43.0425	45.4271	83.0364	61.4651	59.2648	54.1917	74.4598	35.0049	8.75122		26.5019	34.5701	76.8565	33.3	23.3984	66.4337
				26.0318	23.2085	28.133	36.6588	20.1396	56.9443	21.0536	27.8608	29.4429	45.5676	33.1914	34.5671	45.0733	47.6898	28.4528	30.6243	33.415	10.4803	2.62008		39.8331	163.991	61.33	121.307	92.402	130.334	65.6109	42.2753	113.549	57.5606	45.9082	48.593	87.7276	66.6713	62.5113	57.5774	78.5739	36.3607	9.09016		33.3142	40.5926	78.5661	37.9889	28.6638	67.4981
				27.495	24.192	29.9667	37.4869	20.2231	56.9443	21.8072	27.733	28.1612	45.677	33.8309	33.9315	45.4088	46.9921	28.5889	31.1115	33.7219	10.2532	2.56331		42.1726	168.597	63.5281	126.684	96.5041	133.254	68.737	42.2753	115.587	59.5074	48.454	50.7322	91.0629	68.3563	66.5706	61.5516	81.4734	37.1228	9.28071		39.7528	45.8158	79.0729	43.5402	33.5703	67.8959
				29.8523	27.1859	30.8675	37.3029	22.0477	59.4428	21.9878	28.568	28.8794	47.2259	34.1208	35.2353	47.1113	47.9224	29.852	32.2406	34.9902	10.3968	2.59919		44.4219	173.648	66.3688	132.055	100.062	137.762	72.1377	43.8874	118.835	61.899	50.8236	53.8394	95.6456	71.1318	71.5903	65.4098	84.9698	37.9644	9.49109		53.8229	50.7268	77.4174	46.2504	39.0296	68.8098
				29.4458	25.9621	31.0766	37.6525	22.2705	59.7824	22.4195	28.2954	29.0342	47.7818	34.7774	35.5449	47.0865	48.1752	29.973	33.1299	35.1505	10.5254	2.63136		46.6072	178.657	69.8521	138.015	103.275	140.369	75.2757	43.6501	121.589	64.7761	53.0169	56.0958	98.5634	73.904	74.7549	69.5868	87.9992	38.8172	9.7043		62.3742	55.2697	77.4444	51.1087	43.2817	67.4014
			11	29.8319	26.8363	30.8996	36.1803	21.7412	59.0304	21.8386	28.4828	28.2602	46.9161	34.6409	35.4634	47.1734	48.0943	29.7764	33.3001	34.9041	10.3858	2.59644		48.4346	183.39	71.894	141.316	106.53	142.623	76.9984	43.9038	125.376	67.7622	55.0968	58.5382	102.376	77.031	78.656	71.8855	90.7382	39.5562	9.88905		74.9066	59.281	75.8092	52.8334	45.6623	67.1326
				31.4577	29.3713	31.8969	38.2046	23.6076	60.874	22.9376	29.7523	28.7927	47.8091	35.0332	36.3761	48.3913	48.0539	31.0621	33.5707	36.0744	10.2947	2.57369		50.6403	187.696	74.1942	147.044	111.024	146.662	78.4106	44.2148	128.749	70.1265	58.0859	61.0461	106.519	80.5061	83.021	74.9002	93.9275	40.5191	10.1298		85.4268	61.1212	74.0996	55.6976	49.5749	65.2941
				30.1977	30.0487	32.1543	36.2907	23.5797	59.2124	22.6864	29.633	28.3531	47.9822	34.9735	35.3656	47.5835	48.1247	30.6386	33.7641	35.6618	10.038	2.50951		52.3455	190.801	75.8217	151.754	111.512	148.681	80.7694	44.9595	131.267	70.7709	59.5615	63.1991	109.144	83.8794	86.0382	77.9294	96.152	41.0614	10.2654		92.9003	62.006	71.7886	55.867	50.4525	60.5634
				32.3721	31.3381	35.13	38.4806	25.3207	61.2742	24.2093	29.829	28.5884	48.6291	35.4169	35.4471	49.0251	48.1752	31.1755	34.8468	36.8286	10.0609	2.51522		54.5075	194.414	78.4822	156.53	114.076	151.108	83.7043	45.8596	135.198	73.5709	62.6185	65.1489	113.336	87.7585	90.6323	82.118	99.3165	41.5743	10.3936		97.3699	65.1586	68.0249	55.4204	52.6585	61.1977
				33.8353	30.9447	33.8271	38.315	25.1536	61.7836	23.9032	29.9824	28.5141	48.6565	35.7367	36.425	48.8387	47.8719	31.8562	35.1252	36.9231	10.1056	2.52641		56.0439	198.102	80.6623	161.014	116.134	153.844	87.5648	45.8842	138.199	75.4904	64.4769	67.1331	117.225	90.9709	94.528	84.6312	101.994	42.3306	10.5827		100.388	64.9467	64.9571	55.6514	51.5967	60.4559
				35.8268	32.693	34.2936	37.7445	25.3068	62.1718	24.1779	29.6671	28.0621	48.8934	35.3743	36.8487	49.721	46.7999	32.0756	36.1382	37.2372	10.074	2.51851		57.2457	200.486	81.9896	164.203	117.847	155.331	87.2036	45.0904	139.842	78.7261	66.0004	68.8452	120.653	93.1552	98.0582	86.7067	103.836	42.8295	10.7074		102.084	64.1139	63.903	54.6889	51.7034	57.596
			12	35.8674	34.3758	35.1461	38.4991	26.0867	63.4695	24.4527	30.4765	28.4831	48.9663	35.6386	37.028	49.7086	47.0325	32.4991	36.1073	37.7398	10.085	2.52126		58.7094	202.212	83.3709	167.887	120.085	156.853	87.9619	45.6714	142.642	79.7834	67.6145	70.7743	124.975	94.2063	100.181	88.3126	105.702	43.3384	10.8346		104.096	64.1994	61.5988	54.9122	49.1677	55.5854
				34.831	35.0969	34.1328	38.5543	26.9224	62.7054	24.5704	29.7864	27.9073	47.9822	35.3061	37.5658	50.4169	46.8808	31.6369	36.5481	37.5527	9.98673	2.49668		59.8529	203.684	84.4519	169.991	123.009	158.783	91.5537	45.4505	144.499	81.7847	69.1103	72.0971	127.123	93.3884	102.816	89.991	107.349	43.6672	10.9168		103.938	62.1399	59.1391	54.8275	48.4016	54.1125
				35.0952	35.5777	36.4651	37.1924	26.9363	63.2634	24.7667	30.1272	27.802	47.8273	34.9138	35.9686	49.1618	45.8292	31.7806	36.6718	37.4612	9.83519	2.4588		60.9383	204.347	85.1966	173.39	124.674	160.315	94.208	45.1886	145.997	83.9811	71.0467	73.4337	128.706	93.1946	106.472	92.0897	108.949	43.9044	10.9761		102.889	60.6528	56.5917	54.7505	47.1895	55.3596
				36.66	34.8347	35.5804	37.8365	27.5491	63.7242	24.7117	29.9653	27.2571	47.5722	35.2421	36.3435	49.2985	45.273	32.6352	36.7105	37.5746	9.84979	2.46245		61.9568	206.35	86.1635	175.15	126.855	161.367	95.1097	44.7631	146.76	85.161	71.573	74.6394	131.418	95.0832	109.069	93.1999	110.289	44.3191	11.0798		103.32	60.3517	54.1928	54.5196	45.6768	54.9403
				36.8022	36.6922	37.0924	37.7997	27.9391	63.0814	25.0257	29.7694	27.5605	47.6906	35.0417	36.702	49.3855	45.1921	32.1436	36.0686	37.7492	9.66811	2.41703		63.5223	208.295	86.9623	177.776	129.954	162.933	95.7845	45.4586	148.565	87.0579	73.7134	76.0173	132.79	98.9197	112.544	95.3942	112.231	44.5583	11.1396		100.704	58.1248	53.1185	54.3887	44.8526	52.0159
				36.3348	36.9108	36.2882	36.714	28.7887	62.8752	25.7636	29.4456	26.8051	46.6884	34.739	35.936	49.3979	45.3539	32.1058	36.3316	37.5299	9.55253	2.38813		63.4815	208.474	86.8602	179.807	131.407	164.432	97.2833	45.9333	149.966	88.3694	74.7887	77.0749	131.884	99.9281	114.841	95.571	113.131	44.7221	11.1805		97.7436	56.6564	50.9764	53.1029	41.7448	51.6396
			13	36.4974	38.2657	36.9477	36.6956	27.7302	63.9911	25.3083	29.6671	27.0033	46.5972	34.6452	37.4354	49.3109	44.8887	31.7579	37.2751	37.751	9.78761	2.4469		64.6397	208.486	87.3767	181.507	131.643	164.292	98.7582	45.7287	151.217	89.4676	76.5463	78.384	133.929	101.59	117.373	97.8118	114.297	44.6059	11.1515		93.662	55.1656	48.6114	52.51	40.7896	51.2311
				37.7167	38.1346	37.382	37.1372	28.6494	63.2997	25.8735	29.8716	27.0033	47.636	34.901	36.8487	49.2736	45.1011	32.4159	37.3679	38.0383	9.57652	2.39413		65.4079	210.91	88.764	183.987	133.517	164.729	98.4268	45.7778	152.543	90.3389	77.8608	79.1384	135.214	101.393	119.943	99.2901	115.453	45.1166	11.2791		93.0152	54.1061	46.8342	53.3184	38.9133	50.3279
				37.2899	38.7902	36.7064	37.5789	28.2316	63.1542	25.5203	29.1303	25.1642	46.8706	34.6452	36.4087	48.3416	44.4337	31.8033	37.1127	37.5739	9.68642	2.42161		65.8094	210.477	88.2595	185.337	133.304	165.484	98.5612	45.5568	154.163	91.4281	78.7371	80.7402	135.621	100.89	120.614	101.368	116.022	45.1494	11.2874		90.7014	52.0242	45.8207	52.587	38.1181	48.2099
				37.2696	38.3094	37.1246	36.9532	28.2594	61.5047	25.1121	29.4541	25.3252	47.1895	34.1805	36.2946	48.0309	43.5741	30.8881	38.0097	37.3425	9.40538	2.35134		65.9549	211.874	88.8661	185.528	133.328	165.059	101.192	45.9906	154.507	92.4446	79.4145	81.1915	135.225	102.139	122.425	103.801	116.809	45.0359	11.259		88.0138	50.593	44.9557	51.7478	36.7024	48.7474
				39.3221	41.1067	37.4463	37.4317	29.4572	62.6569	26.1875	29.9824	26.0992	47.2897	34.4065	38.3807	48.8014	43.7157	32.5142	38.0716	38.3044	9.36565	2.34141		66.7988	210.69	89.1844	188.201	133.664	165.321	99.0299	45.8351	154.251	93.3386	79.9785	83.5547	138.148	103.909	124.63	102.832	117.46	45.0571	11.2643		85.5275	49.6821	43.7935	53.2338	35.5582	48.2744
				38.4889	39.8173	37.1246	36.7876	28.1759	61.4683	25.6537	29.9142	25.2138	46.5608	34.2061	36.2946	47.5835	43.1797	31.8638	37.6849	37.5011	9.22816	2.30704		67.0112	212.462	88.776	188.068	132.121	165.444	100.609	45.4505	155.107	94.0919	81.4315	84.1782	138.463	103.991	125.241	102.444	117.806	45.1969	11.2992		81.0721	47.4813	43.111	51.6554	33.7352	46.7799
			14	37.3509	41.0848	37.768	37.4133	28.5659	61.9171	25.9442	29.8972	25.8144	47.2806	34.0696	37.9732	47.7078	42.5224	32.2117	37.7391	37.8288	9.23843	2.30961		67.1101	210.373	87.6829	188.571	133.63	165.651	99.009	45.1395	155.489	94.4776	82.3406	84.595	139.477	105.275	126.016	103.186	118.001	45.0624	11.2656		77.9822	46.7155	40.9555	52.3791	33.1873	46.2423
				38.6108	42.1775	36.6421	37.2845	29.8054	61.1772	26.1718	29.8886	25.3252	46.9161	33.9758	36.9791	47.6208	42.2696	31.9999	37.5689	37.7758	9.06926	2.26731		67.5088	209.865	88.6859	189.616	134.52	165.663	98.7373	45.5732	155.149	95.113	82.5193	84.6846	139.423	105.331	127.483	103.87	118.359	44.9575	11.2394		79.9655	45.1987	40.8811	51.2935	33.3037	45.7585
				40.2365	43.9258	38.8457	37.6525	29.4572	60.4737	25.9991	30.5703	25.4491	46.7977	33.8693	38.1851	46.49	42.5932	32.6731	38.3732	38.2245	8.91116	2.22779		67.6805	211.608	88.4997	190.622	134.771	165.875	97.3639	45.4423	156.638	96.0342	82.1769	85.6009	141.679	106.786	128.133	106.928	119.115	45.3892	11.3473		76.8612	43.8158	40.6176	51.8248	32.6637	45.307
				38.4483	41.806	38.1541	37.4685	29.7358	60.971	25.6851	30.8173	24.9228	46.1325	33.1999	36.8976	47.074	41.4303	32.5747	37.8783	37.6998	8.93579	2.23395		67.6601	209.853	87.3947	189.583	133.29	164.98	95.1754	44.4521	156.996	95.2537	83.1187	86.0212	141.071	107.394	126.539	106.743	118.47	45.1084	11.2771		73.0957	43.0202	39.2391	52.6255	31.9461	44.6189
				40.013	41.7841	37.0281	36.6772	29.0951	61.2864	25.0414	30.3232	24.7494	46.3148	33.1956	36.2457	46.8379	41.7539	32.2949	38.8449	37.5928	9.17664	2.29416		68.1897	210.748	88.2715	190.549	133.668	165.176	97.5013	44.7876	156.922	96.0387	83.9547	86.4724	141.766	108.563	126.698	107.853	119.197	45.0492	11.2623		71.328	42.7748	38.8067	51.9095	30.768	43.5222
				37.9605	42.1993	37.189	36.806	29.0255	62.0262	26.2032	30.6384	24.8113	46.0505	33.558	37.1421	45.6946	42.2191	32.3705	38.3423	37.6398	9.08052	2.27013		68.0355	209.473	87.5568	191.389	134.34	164.208	102.592	45.3359	157.219	96.5334	83.4964	86.7653	141.169	108.764	127.947	107.343	119.51	44.7655	11.1914		71.0405	41.6633	38.0364	52.4253	30.4237	44.1458
			15	41.6387	44.5814	37.3015	36.4379	29.4155	60.5829	25.8814	30.3658	24.6317	46.1143	32.9867	37.5495	45.6698	41.5011	32.605	38.1876	37.8407	9.01116	2.25279		68.5709	209.53	86.8061	192.685	133.593	163.677	102.801	45.0004	157.168	96.2248	84.1561	87.3371	142.46	109.437	127.903	106.572	119.62	44.8804	11.2201		68.468	40.9532	39.1378	51.6246	29.3959	42.9631
				39.1595	44.0132	36.449	37.174	28.8026	61.1044	25.2534	29.9653	24.3407	45.0027	33.1061	37.2724	46.5024	41.6022	32.7714	37.4993	37.5012	9.14694	2.28674		68.3119	209.086	87.1004	193.387	133.739	163.582	102.526	44.714	156.991	96.5152	84.6421	87.9503	142.644	109.677	128.023	107.966	119.803	44.8424	11.2106		67.7494	40.522	38.3134	51.6785	28.1498	43.4899
				39.8708	43.0079	38.2667	36.4379	28.9976	59.3822	25.8107	30.6725	24.1673	45.3763	32.3856	36.7183	45.9307	40.2876	31.947	37.8628	37.3201	8.74799	2.187		67.7503	206.846	85.581	192.864	132.741	163.073	104.055	44.583	157.14	96.7149	84.5565	88.0605	141.467	109.516	127.903	108.189	119.44	44.4908	11.1227		65.6367	39.4178	36.5971	50.9162	27.6553	42.0385
				39.6269	44.647	36.2882	35.4994	29.1648	58.145	25.1749	30.4169	23.7401	45.8136	32.6414	36.3272	46.6391	41.3494	31.9243	37.8396	37.2023	8.8333	2.20832		67.8812	206.171	86.0494	193.856	132.429	162.687	105.103	43.9938	158.159	97.6815	84.7832	88.939	140.621	110.127	127.92	108.572	119.686	44.421	11.1053		62.7192	38.3397	36.9214	49.3071	26.9329	40.7591
				38.936	43.2483	36.3686	36.3643	28.1062	56.7502	25.0493	29.3604	23.7896	44.8205	32.3046	36.7998	46.7385	40.3685	32.0302	36.6718	36.7317	8.56951	2.14238		67.2935	204.971	84.53	192.6	131.743	160.953	105.512	44.3293	156.145	96.8737	84.2065	88.1087	139.379	109.542	128.274	108.473	118.933	44.0343	11.0086		61.8712	37.5739	36.5633	50.3311	26.705	42.447
				39.2408	44.7562	36.4169	36.3643	29.4015	57.4052	24.8138	30.2806	23.8268	45.0665	32.1511	36.8976	46.6639	40.6719	32.7336	36.6718	37.0851	8.64438	2.1611		67.468	205.109	84.4399	193.651	130.834	160.835	105.655	44.5503	156.87	96.6831	84.2972	88.9872	140.551	109.956	127.8	108.795	119.155	44.1311	11.0328		62.0437	36.5701	36.3876	50.4697	26.1232	42.06
			16	38.6311	44.9529	37.0924	35.8122	28.4823	56.35	25.2141	29.9227	23.7153	44.1917	31.9592	36.8976	45.0981	40.0955	32.3932	35.999	36.6755	8.37704	2.09426		67.1189	203.603	83.7012	192.52	130.366	159.795	103.971	43.9365	156.228	95.3762	83.8892	88.7805	138.777	109.256	127.374	107.743	118.277	43.9081	10.977		61.3107	35.6556	35.151	50.3773	25.3378	41.3181
																																												59.9166	34.7374	35.1916	50.0231	25.1584	41.3396
																																												60.3191	33.8042	34.8199	49.8229	24.5378	41.4794
																																												59.9454	32.4919	34.4415	50.4543	24.3972	41.3611
																																												56.1943	31.767	34.3266	49.3225	22.8554	39.8774
																																												55.447	31.5848	35.1781	49.3148	23.1996	40.8021
																																												53.9523	30.9528	34.178	49.6689	22.0845	39.3614
																																												54.6134	29.607	33.1712	48.6141	21.7402	39.2753
																																												52.8744	28.1312	34.0091	47.9828	21.1972	37.4906
[truncated: 32 more columns]

## Sheet: Fig. 3E
	Time range included in figure
	Point of alignment			Securin FL												Separase-securin FL
			Time in hours relative to PB1 extrusion	1	2	3	4	5	6	7	8	MEAN	STDEV	SEM		1	2	3	4	5	6	MEAN	STDEV	SEM
				92.5947	100.81	99.9624	92.8318	98.4225	96.7985	92.558	100	96.7472	3.59279	1.27024			96.3618		89.1229	88.1149	77.4824	87.7705	7.78038	3.17633
			-3.5	93.9307	101.852	100.915	93.0685	98.2896	96.9697	94.7939	99.8296	97.4561	3.30834	1.16967			95.9879		88.577	88.9539	78.147	87.9164	7.3508	3.00095
				94.3107	102.133	100.714	93.5418	97.011	97.8428	96.0454	99.7116	97.6638	3.04211	1.07555			96.5134		89.4495	90.2885	79.3002	88.8879	7.12621	2.90926
				94.3107	102.91	100.464	95.5706	96.463	97.9456	96.9715	99.6329	98.0334	2.82255	0.997923		100.301	99.6362		89.9628	91.0004	80.9226	92.3646	7.97519	3.25586
			-3	96.3837	101.967	100.589	94.9789	97.094	99.0584	97.1467	99.41	98.3285	2.3292	0.823497		99.8842	96.7964		90.9707	91.7249	81.4894	92.1731	7.0111	2.86227
				96.3031	102.629	99.8496	96.8893	96.0146	97.9969	98.8403	99.4231	98.4932	2.19365	0.775573		99.8378	99.0399	98.1707	92.0486	94.013	84.4996	94.6016	5.80982	2.37185
				96.5565	103.571	100	96.568	95.9316	98.6646	98.3564	97.404	98.3815	2.48442	0.878376		101.552	99.2926	97.561	92.8885	95.4239	86.5324	95.5418	5.33844	2.17941
			-2.5	98.2264	102.133	97.9945	99.1378	94.4869	100	98.4065	96.4075	98.349	2.28326	0.807254		100.046	100.354	98.7805	95.3102	97.1018	87.1384	96.4552	4.94032	2.01688
				99.2975	99.9669	97.0544	98.4277	93.9887	98.5619	100	92.0545	97.419	2.91996	1.03236		101.297	103.507	100	95.2215	97.6484	88.8194	97.7489	5.2335	2.13657
				100.714	100	92.7801	100	92.0956	96.5074	98.5316	87.8065	96.0544	4.68448	1.65621		101.437	100.899	99.3902	96.864	97.5594	90.0704	97.7033	4.14692	1.69297
			-2	99.8733	99.0412	88.6062	98.5799	92.1953	96.2678	98.4732	82.5751	94.4515	6.1793	2.18471		100.741	102.648	98.7805	97.6852	98.3857	91.9859	98.3711	3.61434	1.47555
				100	98.2146	83.3292	98.1065	91.5643	95.9938	97.6222	77.383	92.7767	8.20866	2.9022		99.9537	104.568	100	98.4878	98.5636	94.4683	99.3402	3.26208	1.33174
				95.4394	94.9744	78.1524	97.5824	89.4387	94.9495	96.5293	70.2504	89.6646	10.0625	3.55763		100.973	102.233	98.7805	98.6511	99.5932	96.0321	99.3772	2.13659	0.872259
			-1.5	89.9113	91.7507	71.5217	95.1648	88.0604	91.6966	95.1944	65.4386	86.0923	11.2499	3.97744		98.7952	97.6554	97.561	99.9996	100	98.1431	98.6924	1.10331	0.450426
				82.0108	84.9066	67.0845	91.3609	84.5732	88.341	90.3971	59.9318	81.0758	11.4397	4.04453		99.0037	100	95.122	99.3184	99.4788	97.459	98.397	1.82005	0.743032
				71.6457	77.7649	61.5693	86.9822	78.811	81.4073	85.116	56.6147	74.9889	10.9465	3.87018		100	97.6251	91.4634	98.9777	98.3221	100	97.7314	3.20919	1.31014
			-1	61.6492	68.0443	58.7992	80.1352	71.0063	74.1654	75.3629	51.2784	67.5551	9.6477	3.41098		97.8452	93.6129	84.1463	96.2994	96.3773	98.749	94.505	5.36641	2.19083
				51.5375	57.6294	53.3718	69.1462	63.816	64.4753	64.0998	45.4963	58.6965	8.04439	2.84412		94.1613	95.3613	73.1707	92.7438	93.5554	98.4949	91.2479	9.08045	3.70708
				39.7443	46.6689	47.7689	55.4353	54.2345	53.9805	51.41	39.2291	48.5589	6.3915	2.25974		90.5931	74.4012	67.0732	86.7292	84.543	97.7131	83.5088	11.1038	4.53309
			-0.5	29.1144	36.1382	41.3261	42.2654	44.0551	42.3729	39.2374	32.8438	38.4192	5.26683	1.8621		81.3485	55.8868	51.2195	73.8554	64.1413	92.3769	69.8047	15.6867	6.40406
				21.4903	27.4591	35.2093	30.6847	32.7964	31.2446	26.8313	26.5242	29.03	4.31677	1.52621		70.3429	41.5664	39.0244	47.6784	29.7572	75	50.5616	18.1311	7.40201
				17.6206	24.3181	29.3181	26.6103	24.1448	22.5989	18.7886	23.4561	23.3569	3.81771	1.34976		60.658	32.6427	25.6098	20.0597	18.889	43.0805	33.49	16.0403	6.54843
			PB1 extrusion	15.778	23.0286	26.3224	25.5114	18.997	18.7982	16.1605	20.9781	20.6968	3.99305	1.41176		56.557	28.0748	20.7317	9.89684	15.762	33.9132	27.4893	16.6086	6.78043
				15.8125	23.3758	24.2166	24.4463	15.6925	17.9079	15.4847	20.7421	19.7098	3.9583	1.39947		54.2169	35.7453	18.2927	8.47834	15.2409	32.7404	27.4524	16.7697	6.84619
				15.8355	22.1194	23.9659	24.9197	14.8788	18.3701	14.8507	21.1223	19.5078	4.07934	1.44226		53.8462	39.1814	19.5122	7.81575	15.5332	32.8382	28.1212	17.0366	6.95518
			0.5	16.826	22.4996	24.2291	25.5283	15.0448	17.6853	15.0175	20.2308	19.6327	4.1141	1.45455		53.8693	36.3214	20.7317	7.89041	16.1434	33.6591	28.1026	16.5423	6.75335
				18.0583	22.5657	23.2013	26.4582	15.4434	18.0962	15.3846	21.0699	20.0347	3.94848	1.396		53.9388	42.3244	23.1707	8.40368	17.4781	34.6364	29.992	16.8303	6.87094
				19.0257	24.6487	24.3545	26.5258	16.3401	17.9593	15.9853	23.679	21.0648	4.17902	1.47751		55.3753	46.4881	24.3902	9.50022	19.0924	37.3534	32.0333	17.411	7.10802
			1	21.5018	26.1861	26.2722	27.4725	17.27	20.202	16.3441	24.9771	22.5282	4.31275	1.52479		58.6886	48.2668	26.8293	11.3527	22.2194	40.129	34.581	17.6165	7.19192
				24.8186	28.9469	27.8767	28.5038	17.6519	21.4347	17.4036	27.7173	24.2942	4.83989	1.71116		59.9861	54.3507	28.0488	14.437	26.1472	45.4457	38.0692	17.8934	7.30496
				29.2526	32.121	30.346	30.4649	18.1667	24.328	18.0544	30.6805	26.6768	5.76194	2.03715		62.975	57.2107	0	17.9366	30.1004	49.8436	36.3444	24.5991	10.0425
			1.5	33.9629	36.8325	33.5673	33.0178	18.7645	27.7521	20.0234	34.981	29.8627	6.96627	2.46295		65.5468	58.3628	0	21.8048	35.1849	56.0594	39.4931	25.3	10.3287
				39.2952	42.4533	37.4906	36.7202	18.7645	32.8711	22.3761	39.8322	33.7254	8.62721	3.05018		67.4699	62.1021	0	26.0556	39.9009	61.4934	42.837	26.2725	10.7257
				44.0977	48.0079	42.2662	41.268	19.5284	38.2126	25.2211	44.172	37.8467	10.0618	3.55737		69.532	69.5604	0	29.5552	45.3413	69.0579	47.1745	28.3517	11.5745
			2	48.6353	53.2981	46.553	45.0549	20.7904	44.7526	29.0422	48.761	42.1109	11.1655	3.94759		72.4282	68.0141	0	33.6801	51.0233	74.9805	50.021	29.048	11.8588
				52.574	58.8031	50.5766	49.3998	21.6041	49.7346	32.6047	52.7993	46.012	12.389	4.38017		73.5867	70.8034	0	37.0117	55.5231	80.4339	52.8931	30.2136	12.3347
				56.8582	63.9279	54.3871	53.0347	22.0027	55.6412	35.9252	56.6147	49.7989	13.7668	4.86731		76.2512	77.1097	0	40.5253	60.7347	86.6497	56.8784	32.213	13.1509
			2.5	60.6472	67.6641	58.1349	56.8216	22.8496	60.4177	38.9538	60.7841	53.2841	14.8122	5.23689		77.8035	76.8065	0	43.6796	65.3489	91.9859	59.2707	33.2093	13.5577
				63.1118	72.5574	62.1459	61.1158	23.9455	64.5437	41.5151	63.485	56.5525	15.8229	5.59424		80.5607	80.6771	0	46.6332	69.5055	95.2697	62.1077	34.4575	14.0672
				65.9219	78.2278	65.0414	63.5334	24.3109	69.423	43.8178	65.9106	59.5233	17.166	6.06911		82.4606	83.3754	0	49.3302	74.2723	100	64.9064	35.8441	14.6333
			3	67.8452	80.7571	67.1221	65.3254	25.2408	75.107	45.8785	68.2182	61.9368	17.9079	6.33141		84.2678	86.9025	0	51.5373	79.1788	104.652	67.7564	37.3763	15.2588
				70.0564	83.9147	69.1652	68.2502	26.3202	78.2229	47.5722	70.8535	64.2944	18.5789	6.56864		88.2067	89.6513	0	54.4676	83.7931	108.894	70.8354	38.8785	15.8721
				70.6899	84.9893	71.9855	69.4844	27.1837	81.5614	48.4816	73.62	65.9994	19.0652	6.74057		89.0408	80.7276	0	56.586	88.7632	112.783	71.3168	39.3183	16.0516
			3.5	71.6573	85.6175	74.4297	69.6872	28.645	82.5372	48.2646	74.0003	66.8548	19.0604	6.73886		90.9639	84.4972	0	57.9252	93.835	117.807	74.1714	41.0966	16.7776
				72.3943	85.4852	74.718	70.6509	0	83.1536	49.2825	75.9407	63.9532	28.0643	9.92221		91.5199	84.669	0	60.0903	96.8349	119.742	75.476	41.6916	17.0205
				74.5365	84.3776	76.5355	70.7692	0	0	48.9571	77.3174	54.0617	34.9177	12.3453		93.7674	89.3987	0	62.0267	100.61	123.358	78.1935	43.0953	17.5936
			4	74.1334	83.4022	78.1775	70.634	0	0	48.2563	76.5307	53.8918	34.854	12.3228		94.5783	87.8525	0	62.4	104.818	126.036	79.2807	44.0819	17.9964
				73.3963	84.3611	77.2374	69.5689	0	0	0	0	38.0705	40.9082	14.4632		0	93.2087	0	63.7859	107.652	129.457	65.6839	55.1693	22.5228
				71.8761	83.0055	77.2499	69.8732	0	0	0	0	37.7506	40.5411	14.3334		0	0	0	64.8404	110.207	130.16	50.868	59.6092	24.3354

## Sheet: Fig. 4B
	Time range included in figure
	Aligned at GVBD											PB1 extrusion blocked
	Time in hours relative to GVBD	MO + Securin FL										MO + Securin FF-A															PB1 extrusion			No PB1 extrusion
		1	2	3	4	5	6	MEAN	STDEV	SEM		1	2	3	4	5	6	7	8	9	10	11	12	13	14	15	MEAN	STDEV	SEM	MEAN	STDEV	SEM
		68.9655	73.0722	83.4683	77.9706	82.2274	76.1684	76.9787	5.49137	2.24184		29.5424	90.3612	43.4292	49.7418	63.0167	42.5333	41.135	69.2535	85.2842	82.6979	50.6563	64.8795	78.373	57.0975	52.2766	64.6548	19.1414	8.56028	57.7004	18.3468	5.80177
	1	70.2034	73.9682	84.3342	78.3183	83.8093	77.5094	78.0238	5.50003	2.24538		30.4598	91.5617	45.1085	51.4415	65.323	43.5855	42.322	71.8932	85.7385	82.4713	51.9833	66.8016	79.6235	58.1196	53.9853	65.712	18.5426	8.29252	59.1858	18.4787	5.84349
		69.3192	74.3219	84.4123	80.4479	83.0648	77.7776	78.2239	5.68147	2.31945		31.2454	91.4116	46.3572	52.883	66.4242	44.3338	43.6596	73.1851	85.5691	82.6881	53.337	68.3991	80.7208	59.1112	55.9312	66.3796	18.0443	8.06965	60.3358	18.2605	5.77447
		73.0327	75.5008	86.0662	80.7956	84.3676	78.8887	79.7753	5.02443	2.05122		32.2894	91.6079	47.7867	54.1308	67.7539	45.573	44.8119	74.2354	86.0389	82.422	54.7879	69.0229	81.2851	60.4728	57.2335	67.1837	17.5032	7.82767	61.3533	17.9525	5.67707
		70.2034	75.5952	86.4484	82.7514	84.5227	79.9615	79.9138	6.08179	2.48288		33.1541	91.7117	49.2507	55.1635	69.3122	47.1631	45.9121	75.2113	86.7704	83.5946	56.6104	70.3676	82.6349	61.9182	58.9985	68.4008	17.2872	7.73108	62.577	17.768	5.61875
		72.679	77.0571	87.7513	83.4902	86.1046	79.9998	81.1803	5.71713	2.33401		34.7306	92.7391	51.1281	57.0138	71.4314	49.0571	47.3076	75.5645	88.2104	83.7818	57.8756	71.4509	83.4997	62.9442	60.5113	69.8989	16.8137	7.51932	63.7752	17.4698	5.52443
		71.7949	77.9295	88.9449	82.5775	86.5698	81.6857	81.5837	6.15177	2.51145		35.8378	92.5544	52.1615	57.6162	72.4703	50.7874	48.0314	76.9308	89.9816	84.5503	59.5713	72.7196	84.8098	64.8244	61.7661	71.0812	16.8354	7.529	64.9207	17.3099	5.47388
	2	71.7065	78.0946	89.218	83.3599	87.0971	81.724	81.8667	6.34205	2.58913		37.5356	93.8126	53.6083	60.2625	74.1324	52.7516	49.0099	78.2599	91.1136	84.9248	61.3172	73.4783	85.8589	66.2546	63.5133	72.637	16.1491	7.22208	66.2649	17.1725	5.43043
		72.5022	78.7312	89.7719	87.0107	87.5314	81.4941	82.8402	6.52714	2.6647		38.6692	94.5283	55.1326	60.8434	75.5245	54.061	50.5502	79.3288	91.7219	86.048	62.9362	74.8188	87.0924	67.5399	65.5127	73.6398	16.0589	7.18177	67.6109	17.0098	5.37897
		72.9443	80.2167	90.9733	87.0976	90.7572	84.904	84.4822	6.92598	2.82752		40.0928	95.4633	56.6138	62.1773	77.6645	55.6043	52.2004	80.3326	92.6383	87.4275	64.6201	76.4669	88.2011	69.5193	66.2009	75.1024	15.9155	7.11764	68.9711	16.8382	5.3247
		74.0937	80.2167	91.2776	88.3145	89.8577	83.7546	84.5858	6.57783	2.68539		41.1684	95.8558	57.096	62.6937	77.7061	56.5863	52.8142	80.4906	92.9001	86.5111	65.7319	76.8884	88.4649	70.4956	67.6781	75.2795	15.414	6.89334	69.6684	16.6094	5.25236
		76.481	82.3152	92.9861	89.2707	90.9433	86.3217	86.3863	6.12105	2.49891		42.5657	95.2209	58.7926	64.8236	79.0774	57.8256	53.4859	81.8197	93.6009	88.2354	67.1711	78.3806	89.8174	72.4255	69.5262	76.7126	15.1793	6.7884	70.9206	16.3142	5.15899
		78.8683	83.2348	94.0861	90.4876	91.9669	85.8619	87.4176	5.78959	2.36359		43.4093	96.4099	59.7571	64.716	79.1189	59.0649	54.8293	82.2844	94.2554	89.0631	69.5362	80.0666	91.4451	73.5467	71.0064	77.2437	15.166	6.78242	72.2291	16.3838	5.18102
	3	83.0239	83.4706	94.4684	90.4441	91.7187	86.8581	88.3306	4.63828	1.89357		44.5851	96.1098	61.1694	66.6739	80.2201	60.5614	55.6747	83.2139	94.5018	89.3883	70.7571	80.6947	91.774	74.8663	72.3828	78.2691	14.4824	6.47671	73.1228	16.0081	5.06221
		81.8744	83.9894	95.7556	92.5738	92.9904	88.0458	89.2049	5.49313	2.24256		46.014	97.6104	63.0812	68.1584	81.7368	62.7126	57.267	84.1898	95.3951	89.5656	72.6681	82.3892	92.9536	76.8457	74.3733	79.5137	13.8692	6.20251	74.7392	15.909	5.03088
		80.9903	85.3098	96.1847	93.8776	93.921	86.973	89.5427	5.9957	2.44773		47.0527	97.4834	64.5194	68.6317	81.9862	64.3494	58.6046	84.3943	96.0189	90.3637	73.7799	83.0973	93.1294	78.52	75.014	80.27	13.6177	6.09003	75.5595	15.4864	4.89722
		81.9629	85.7814	97.2769	93.1822	94.3552	88.5439	90.1838	5.76816	2.35484		47.9595	97.8643	65.6045	69.6429	83.3575	64.6066	59.2068	84.9613	97.1662	90.7874	76.1775	84.522	95.1654	80.4155	77.4642	81.1121	13.7873	6.16588	76.9341	15.5905	4.93016
		85.588	87.4555	97.8074	96.2246	96.1232	89.5017	92.1167	5.22494	2.13307		49.2091	97.0217	66.8618	70.5035	83.399	66.7345	60.4344	85.6491	97.9517	91.2308	77.6196	86.4694	95.4829	81.8648	78.8258	81.9639	13.2931	5.94484	77.9439	15.184	4.80159
		87.3563	89.7899	99.6018	95.3553	97.7051	91.1875	93.4993	4.80029	1.95971		50.0053	98.1876	68.5755	72.0955	84.1054	68.3946	61.9167	86.3554	97.7746	91.5954	78.991	86.343	96.4017	82.9327	80.2764	82.7931	12.504	5.59196	78.9985	15.0455	4.7578
	4	87.0911	89.1061	99.75	98.0934	97.55	91.1875	93.7964	5.32478	2.17383		51.2022	97.5642	69.8931	72.7195	85.2274	68.9091	62.8837	87.0618	96.7273	91.5757	80.2827	86.8994	96.8355	84.1379	81.3977	83.0318	11.9497	5.34407	79.8158	14.654	4.634
		87.9752	90.8745	99.9763	99.1365	98.2634	92.2603	94.7477	5.02025	2.04951		52.9527	99.0302	71.8652	74.4622	86.7026	71.3876	63.9086	88.5582	97.6668	93.2704	82.114	89.1587	98.3271	86.3308	83.3674	84.6979	11.4851	5.1363	81.5613	14.6944	4.64678
		91.3351	91.5819	99.9997	98.8757	99.9384	93.7163	95.9078	4.15267	1.69532		53.6909	97.6566	72.6059	74.3116	87.2012	72.8374	65.5763	88.9207	98.5755	94.8075	83.7596	90.1619	98.8885	87.2767	85.0968	85.5466	11.6834	5.22496	82.3634	14.3119	4.52581
		92.3961	91.8884	98.923	99.6146	99.6282	92.8351	95.8809	3.86259	1.5769		55.3517	99.1687	74.6382	76.4415	88.427	73.5389	67.3018	90.5937	98.0518	94.443	84.951	90.322	98.6305	88.7069	85.8473	86.1804	10.8271	4.84202	83.5512	13.9014	4.39601
		95.4023	93.1853	98.3613	101.049	98.2014	94.3676	96.7611	2.94555	1.20252		56.1532	97.6681	74.9483	77.216	88.3439	74.708	67.794	90.5937	98.3598	95.2411	86.8532	91.2283	99.8611	90.6405	87.8555	86.7738	10.5514	4.71874	84.3596	13.8241	4.37155
		95.6676	94.883	97.2379	101.701	100	95.019	97.4181	2.83863	1.15886		57.9827	98.2453	77.6868	78.7221	90.7541	76.7423	69.838	92.0344	99.307	95.6549	88.3543	92.3242	100	92.1051	89.662	88.2361	10.0818	4.50871	85.8233	13.3065	4.20787
	5	97.0822	94.5293	93.657	104.091	99.5041	96.1684	97.5054	3.82102	1.55992		59.4485	98.4415	78.5566	79.5181	90.2346	78.2856	70.7645	93.7539	98.2212	96.187	89.2331	92.8722	98.9254	92.9403	90.2316	88.4893	9.24134	4.13285	86.5168	12.8909	4.07645
		97.1744	96.2978	92.4322	104.178	98.6046	97.6243	97.7186	3.81523	1.55756		60.8827	98.5916	79.7536	80.809	92.0423	79.6418	72.2816	94.1443	99.4918	96.8274	91.5481	94.6805	98.9027	94.8472	92.0025	89.7624	9.11544	4.07655	87.7635	12.6438	3.99831
		97.35	97.4531	88.9683	106.96	96.2163	98.1607	97.518	5.73379	2.34081		61.8159	98.3953	81.4329	82.5301	93.4135	81.2318	74.1576	95.5663	99.3378	97.9014	92.828	95.1189	97.6295	96.3575	93.1891	90.8829	8.5156	3.80829	88.6491	12.2244	3.86571
		99.3196	97.5475	86.5655	103.917	92.4942	98.4289	96.3788	6.0405	2.46602		63.3133	98.3722	82.1477	83.5198	95.0341	82.5646	75.64	97.23	99.1068	97.6748	93.7275	95.6373	96.3195	97.311	94.1383	91.58	7.93685	3.54947	89.3837	11.8077	3.73393
		100	97.2645	82.1888	107.612	84.6467	96.7814	94.7488	9.62591	3.92976		64.6684	99.0418	84.6709	85.0043	95.8652	84.9029	77.0702	98.8566	98.5447	97.9803	95.1666	96.0968	94.4877	97.9021	95.1202	92.4595	6.92439	3.09668	90.3081	11.3977	3.60428
		99.1047	99.9997	78.4831	105.743	76.6132	98.8887	93.1387	12.3488	5.04139		66.6087	99.8036	85.5752	87.1988	96.8833	86.7501	78.9347	99.9998	99.6535	99.409	96.8918	96.7501	92.6814	99.0272	96.639	93.979	6.48744	2.90127	91.2912	11.0274	3.48716
	6	98.0483	99.1509	73.3341	105.83	65.54	98.927	90.1383	16.4603	6.7199		67.6738	98.2799	86.4277	87.1988	97.9429	86.7267	79.8496	99.154	100	100	98.39	97.9388	90.3477	99.9998	98.1993	94.3737	6.81922	3.04965	91.6261	10.7545	3.40086
		95.7386	99.8818	67.6702	105.612	54.4667	99.5017	87.1452	20.866	8.5185		68.9814	99.4573	88.3396	88.8339	98.7532	89.3924	81.4014	99.628	98.2212	99.4878	98.8323	98.3645	86.2474	99.7214	98.5137	94.9377	5.3397	2.38799	91.9487	10.497	3.31945
		89.7583	99.6696	62.4744	103.526	44.293	99.1952	83.1528	24.1932	9.87682		70.7741	99.9999	89.9844	90.2109	99.6466	91.1461	82.9822	99.3027	97.2972	99.2316	99.0211	98.5879	82.7823	99.6947	98.5078	95.5065	4.50779	2.01594	92.1637	10.1773	3.21836
		82.1486	97.2409	56.4673	99.8319	33.2818	99.9998	78.1617	27.6089	11.2713		72.1344	99.3419	91.0695	91.932	99.9999	92.2918	85.0146	97.9922	95.6723	99.2907	99.7819	99.0347	79.4448	99.2141	99.2257	95.8374	3.77828	1.6897	92.2254	10.0307	3.17199
		73.5363	94.4586	50.4991	94.3992	23.4492	97.8542	72.3661	29.9852	12.2414		74.138	100.15	92.6368	93.0293	99.2727	94.5366	86.9081	96.4772	93.1927	96.8471	99.4516	99.4394	75.2198	98.6268	98.8638	95.3757	2.66113	1.19009	92.1911	10.0828	3.18845
		61.5756	90.0021	44.882	87.793	16.3152	98.2373	66.4676	31.6957	12.9397		74.8445	98.7993	92.9813	93.4381	99.2934	95.5888	87.2961	93.4936	89.4887	93.9404	99.49	99.9031	71.681	98.5467	99.288	94.3499	3.5568	1.59065	91.6324	10.4982	3.31982
	7	50.0448	83.4471	39.6784	77.9706	11.5385	96.5898	59.8782	31.8497	13.0026		76.1627	97.8413	95.117	95.5035	99.1064	96.454	89.8149	89.3111	84.6066	89.5164	100	99.6417	68.2499	97.2271	99.9999	93.0374	5.87505	2.6274	91.3366	10.9547	3.46418
		36.3653	74.4869	33.5153	68.2351	8.31269	93.5247	52.4067	31.5825	12.8935		77.8183	96.8947	96.3743	96.7513	98.1715	98.044	91.5925	84.0039	79.3701	84.4222	98.5669	99.3551	63.9795	95.0494	99.3651	91.3518	8.83215	3.94986	90.3	11.6682	3.68982
		24.7986	64.7958	28.2492	55.4139	7.25809	88.314	44.8049	29.9644	12.2329		79.8271	96.8024	97.1494	98.3219	96.4262	97.3893	93.2949	77.851	72.8708	77.2885	98.2071	100	61.0021	93.5124	99.9109	88.4593	12.3316	5.51486	89.7557	12.8129	4.05179
		13.8227	55.6942	23.0222	42.8099	6.45164	81.3791	37.1967	28.3488	11.5733		80.9344	95.3941	97.7264	98.7522	94.2031	96.2669	93.4918	69.4208	65.8171	69.4552	97.2487	98.7692	58.1268	91.0524	99.5401	84.8989	15.8929	7.10752	88.1705	14.184	4.48536
		6.28469	45.3901	18.825	30.1625	5.42806	72.1838	29.7124	25.7174	10.4991		82.1629	94.1128	98.7943	100	90.5463	95.2848	95.4663	60.6933	58.5246	60.8731	94.913	97.0578	55.2345	87.2767	97.87	81.0458	19.789	8.8499	86.3582	15.8596	5.01526
		4.15398	34.1192	14.9633	23.5998	5.98638	61.4941	24.0528	21.4866	8.77187		84.2666	92.6698	99.8535	99.5267	85.7884	94.2092	96.4796	51.2686	50.0385	53.0496	93.8454	95.8734	53.1248	83.6611	98.1785	76.5225	23.3465	10.4409	84.9222	18.0662	5.71303
	8	3.40197	24.6168	11.6554	16.2982	6.42062	49.1953	18.598	16.7637	6.84377		84.7464	90.0726	99.6038	98.7522	77.4152	89.3222	97.3424	41.9834	43.0695	45.2361	91.7693	94.8322	51.7439	80.2782	97.0839	70.759	25.4492	11.3812	82.9456	20.0455	6.33895
		3.20501	17.5666	9.06535	12.517	7.22708	37.816	14.5662	12.3851	5.0562		86.634	87.3484	99.8535	98.1713	68.585	85.1601	98.1125	33.3395	35.9002	38.8709	89.3658	92.9692	50.5189	75.6024	96.1466	65.3375	27.6069	12.3462	80.9891	22.0926	6.9863
		3.45568	12.9214	7.63767	10.0832	7.22708	27.5861	11.4852	8.49326	3.46736		87.8046	83.4813	99.931	97.4828	57.3862	76.5552	98.6742	24.7513	30.1941	33.6585	87.0124	90.2462	50.0284	71.2775	94.2955	59.0554	28.5643	12.7743	78.7502	24.0109	7.59291
		4.08236	10.7521	6.69369	10.822	8.31269	19.5019	10.0275	5.29754	2.16271		89.6921	80.18	99.9999	95.6326	45.3978	69.33	99.4443	17.7897	26.6056	30.6041	84.6296	87.5949	50.5274	67.1356	93.2484	53.514	28.8917	12.9208	77.0242	25.6956	8.12566
		4.51209	10.1155	6.27241	10.7785	10.9492	12.2988	9.15442	3.05048	1.24535		91.0367	76.1744	99.2421	93.8468	33.4095	58.0127	100	12.1387	24.434	28.7714	81.9371	84.0963	50.8932	62.5933	91.5457	47.6949	28.8951	12.9223	74.9658	27.003	8.5391
		5.44315	9.71466	5.66389	10.5612	14.113	8.46742	8.99389	3.26051	1.3311		92.0437	71.7764	97.6489	89.0491	21.1095	46.3447	99.2301	8.74615	23.4637	27.5101	79.0676	80.4418	51.5681	58.051	89.6413	41.4954	28.3777	12.6909	72.8215	27.5679	8.71774
	9	7.62757	9.6675	5.45325	11.6043	18.6105	4.94252	9.65094	5.05912	2.06538		93.7784	67.6554	95.7285	82.4226	11.3027	34.5598	98.1588	7.41703	23.379	27.5988	76.9826	76.665	53.2581	53.6498	88.0246	35.8526	27.3717	12.241	71.1318	27.6793	8.75296
		10.7968	9.87972	4.96176	13.2559	22.9529	4.02298	10.9783	6.84682	2.7952		94.0737	62.5879	93.7047	73.3434	6.75254	23.8738	98.1473	7.35197	23.1865	26.0223	74.0808	71.8977	54.5143	48.9701	85.9629	30.6357	25.0841	11.218	69.1291	27.6144	8.73243
		15.7386	10.2098	4.97736	15.8636	29.0634	4.44444	13.3829	9.14547	3.73362		95.3444	57.936	91.2503	62.543	5.54747	14.6844	97.2382	7.88176	23.4021	27.0865	72.0577	67.6825	56.7544	44.8817	84.0348	26.6527	21.7229	9.71479	67.5062	27.4688	8.6864
		22.7932	11.5067	5.16459	18.9059	33.9021	4.48275	16.1259	11.3598	4.63762		95.7925	52.7415	88.6668	49.1609	5.38125	8.74516	96.109	9.01569	23.6255	27.1259	69.8016	63.7456	58.8414	41.0373	82.4478	22.8077	17.4302	7.79501	65.8199	27.2744	8.62494
		30.4208	12.6856	5.08658	24.2517	37.5312	3.10344	18.8466	14.053	5.73711		96.5202	46.7967	84.7915	35.0258	5.0696	5.68202	94.8236	10.5493	23.4483	26.9091	67.0767	58.013	60.7498	36.903	80.0747	19.227	13.3261	5.9596	63.6298	27.1621	8.58941
		38.3885	15.7745	5.25041	31.2925	40.726	4.06129	22.5822	16.3992	6.69494		97.8383	42.0639	82.5783	23.1497	5.1527	5.19098	94.5804	13.1425	23.4252	27.5791	64.8442	53.2035	62.3008	33.2875	77.8884	16.8996	10.8488	4.85171	62.1728	27.317	8.63838
	10	44.8192	20.4432	5.62488	38.1161	42.8662	4.75095	26.1034	18.3462	7.48979		98.0756	36.8463	78.3499	12.7797	6.37855	5.33127	93.4628	15.9215	23.895	28.6531	62.771	48.609	64.9011	29.9809	76.2243	15.4075	10.4575	4.67676	60.5142	27.3017	8.63354
		51.8791	25.8193	6.03836	43.8096	44.8823	5.4406	29.6449	20.4202	8.33653		98.7136	32.9908	75.1377	8.6704	8.49781	5.65863	92.2411	19.6022	24.5957	28.9783	61.2198	44.1283	67.2291	27.8146	74.5957	15.2802	10.6851	4.7785	59.3673	27.2426	8.61488
		57.3635	31.0539	6.60007	49.59	45.5957	5.51723	32.6201	22.2829	9.09696		98.9614	30.5783	70.9782	7.70224	10.9287	6.82777	90.2376	23.4873	24.9654	29.1556	59.704	39.4874	69.4012	25.961	72.8841	15.9159	10.3937	4.64819	58.1681	26.9814	8.53227
		62.9552	35.9112	7.82491	55.5008	46.3401	6.01531	35.7579	24.1096	9.84269		99.7153	30.3936	66.9824	7.37952	14.8971	8.44118	89.8091	27.7163	25.6353	29.934	58.5008	34.7243	72.4438	24.5919	71.6946	17.2574	10.1459	4.53738	57.6572	27.0082	8.54075
		66.4754	40.6742	9.09655	59.6731	46.4332	9.27201	38.6041	24.5657	10.0289		99.9104	31.8019	63.3913	8.39071	19.8421	11.5277	89.0795	31.4806	26.9521	32.1214	57.2209	30.5176	74.63	23.9549	69.9889	19.7668	10.0196	4.4809	57.1976	26.8119	8.47868
		69.37	44.329	10.7505	62.7155	45.4406	12.1073	40.7855	24.7256	10.0942		100	33.8104	59.5332	9.50947	24.3091	14.7779	88.292	35.217	28.2304	33.5305	56.9761	26.7493	77.1622	23.5278	69.1673	22.0715	9.81387	4.38889	57.0435	26.7434	8.45702
	11	71.7847	49.0449	12.5916	63.4543	46.4022	15.7088	43.1644	24.349	9.94044		99.1143	36.8578	55.3392	11.08	30.189	18.9868	86.6996	39.2229	29.4163	35.6982	56.9584	23.5078	79.632	24.0922	68.8766	25.0741	9.88404	4.42028	57.0301	26.3271	8.32537
		71.4771	50.2474	14.0271	64.5409	44.4791	16.7049	43.5794	23.9103	9.76133		98.6134	39.8245	51.1281	12.9733	35.4664	23.64	86.1438	42.9035	30.7562	37.7181	57.0557	20.4181	81.3844	24.588	67.3904	28.1108	10.0316	4.48628	56.945	26.2478	8.30028
		72.9277	52.3224	15.9463	65.0624	43.3314	21.1494	45.1233	23.0293	9.40167		99.0352	43.1605	48.0881	16.9966	41.4086	29.018	85.4489	46.5563	32.6044	40.2109	57.8608	18.9091	84.22	25.8352	67.5891	32.0477	9.87789	4.41753	57.6703	26.3054	8.31851
		72.3483	53.8315	17.8732	64.4974	41.3773	23.6015	45.5882	21.9585	8.96452		98.4657	47.2007	44.7726	21.5146	46.5613	35.7289	85.6516	50.9061	34.0598	42.8122	58.722	17.5055	86.7947	27.5324	67.2539	36.1354	9.63742	4.30998	58.4805	26.2997	8.31669
		72.1552	53.9965	19.8158	63.6716	40.757	27.2413	46.2729	20.6149	8.41599		98.9825	51.9681	42.878	26.4845	52.1711	42.1592	86.2306	55.2467	35.3612	45.2164	60.3617	16.8184	89.0263	29.5842	67.2391	40.2785	9.79551	4.38068	59.8336	26.3997	8.34832
		72.9116	54.9397	21.579	61.7159	40.1366	29.3869	46.7783	19.77	8.07108		98.6714	55.8466	40.3462	31.5835	56.7836	47.2566	85.3273	58.6856	36.6472	46.6155	62.2107	16.6119	91.5925	31.7352	68.1706	43.7773	9.85968	4.40938	60.9198	26.4258	8.35657
	12	72.2517	53.525	22.9286	62.4982	38.8339	30.1915	46.7048	19.2278	7.84971		98.1652	60.487	39.0372	36.0585	61.6247	52.8217	86.3059	62.2454	37.0553	48.0935	64.2072	16.5107	93.1407	34.0884	68.8795	47.1307	10.8108	4.83475	62.3067	26.4526	8.36506
		71.8172	54.138	24.5045	63.6282	38.5547	33.6015	47.7073	18.424	7.52158		97.6327	64.481	38.1932	41.179	66.6112	58.5037	86.468	66.3443	37.6637	49.0591	66.7523	16.9238	96.6257	37.1891	70.3182	50.6033	12.0136	5.37264	64.0928	26.5718	8.40273
		71.6723	54.869	26.5563	60.6293	38.7719	35.4022	47.9835	17.1508	7.00179		97.2267	69.7102	38.3913	46.5577	72.6573	63.9519	87.0934	69.6253	37.9486	49.7193	69.2531	16.9617	98.0066	39.5613	72.0417	54.1669	13.9495	6.23841	65.7871	26.6333	8.42219
		71.1412	53.8315	27.867	59.7166	38.1205	34.9808	47.6096	16.6032	6.77822		97.7223	74.3044	38.6669	51.1188	78.0178	69.4936	87.8114	73.0364	37.5944	49.4434	72.2169	17.0798	100.78	42.7268	73.3143	57.1336	16.325	7.30075	67.7659	26.9836	8.53298
		70.272	52.2281	29.4351	58.6735	37.7793	35.3256	47.2856	15.7133	6.41493		97.3163	78.9795	39.063	55.5078	82.5471	73.7961	89.0216	75.8155	36.6934	49.7685	75.0628	17.5771	102.666	45.0304	75.0466	59.6626	18.4811	8.26498	69.5578	27.218	8.60708
		69.596	50.5775	30.9954	56.1093	37.6552	34.6359	46.5949	14.844	6.06002		96.8523	83.5506	40.3375	60.1549	88.2816	79.291	90.0349	79.3474	36.6934	49.3941	77.6668	18.2389	105.161	48.3447	77.1587	62.763	21.1514	9.4592	71.6693	27.3657	8.65378
	13	69.4833	49.7994	31.6897	55.24	36.4145	32.9884	45.9359	14.9481	6.10252		96.7258	89.1607	41.8188	65.1033	93.9953	83.6168	91.8763	82.7863	36.1004	48.9507	80.5392	19.162	107.492	50.9038	79.1314	65.5533	23.8671	10.6737	73.9596	27.709	8.76236
		69.8696	48.3139	32.7585	54.1969	37.0349	32.0306	45.7007	14.7826	6.03496		95.9876	93.2124	43.3603	68.4165	98.8987	87.0073	93.2544	85.3516	35.6615	48.862	83.7655	20.6458	109.502	54.1913	81.7566	67.7692	26.1149	11.6789	76.1028	27.6922	8.75705
		68.6303	46.404	33.7259	53.1973	36.1974	31.1877	44.8904	14.3028	5.83911		96.7416	99.6305	45.7113	72.3107	104.571	91.7307	96.2596	89.6829	34.8298	47.9752	85.9773	21.6827	111.062	56.7924	82.9432	70.2834	29.1304	13.0275	78.6483	28.1463	8.90065
		67.9221	45.6731	34.3578	52.3716	37.5932	28.0842	44.3337	14.3653	5.86461		95.898	103.867	47.2614	75.7315	108.207	95.2848	97.8172	92.1831	34.4294	47.5713	88.6846	23.12	113.271	59.3744	85.4587	72.2448	31.125	13.9195	80.6935	28.3395	8.96175
		67.9382	44.4469	35.6451	50.5896	36.6937	27.3946	43.7847	14.25	5.81753		95.7187	108.553	48.8804	78.4209	112.528	97.3425	99.2648	94.5718	34.3601	47.9752	91.7015	24.6249	115.556	62.2539	87.8347	74.1254	32.7772	14.6584	82.896	28.6246	9.05188
		67.1495	43.2208	36.0741	52.5019	37.7793	25.977	43.7838	14.3865	5.87326		96.6942	113.425	51.5759	82.4656	117.806	101.06	101.952	98.0758	33.6362	47.2264	93.7393	26.0201	117.266	64.9884	89.4455	76.4389	35.4936	15.8732	85.3181	28.9358	9.15031
	14	66.216	43.7631	37.494	49.9377	39.02	26.1302	43.7602	13.5276	5.52261		97.116	119.404	53.9614	85.7143	122.979	105.924	105.397	100.623	33.6824	46.8421	97.0334	27.5586	119.792	67.9365	92.1241	79.0284	38.0525	17.0176	88.0946	29.5427	9.34221
		65.4112	41.0515	37.4706	49.5465	37.7173	23.3716	42.4281	14.0763	5.74662		97.0263	122.671	55.8215	87.1988	126.594	107.35	106.474	103.495	32.7661	46.1031	98.7881	28.9622	120.978	70.6101	93.8209	80.0026	39.8464	17.8199	89.8646	29.6109	9.3638
		64.9445	39.9197	38.4146	49.9377	38.4307	21.9157	42.2605	14.2993	5.83767		97.5167	128.547	57.7333	89.9312	131.145	108.543	109.091	106.301	32.4812	44.9306	101.236	30.1762	122.75	72.8145	95.9448	81.4061	41.8543	18.7178	92.211	30.319	9.58771
		65.0089	39.8961	39.2416	48.0688	38.1825	22.9885	42.2311	13.8128	5.63904		97.5694	132.656	59.981	93.4811	134.781	111.489	111.28	109.053	32.3733	44.9799	104.032	31.6936	124.517	75.9075	97.7069	83.4208	43.6189	19.5069	94.4395	30.6279	9.68539
		63.8017	38.7407	39.6316	47.0257	39.1751	22.0306	41.7343	13.5878	5.54718		98.4974	137.839	61.8928	94.815	139.642	115.067	113.527	111.423	32.3271	44.4478	106.526	32.836	127.349	78.7374	100.454	85.2598	45.8386	20.4996	96.9081	31.3722	9.92077
		63.3349	37.2317	39.8111	47.33	38.0895	20.1149	40.9853	14.1364	5.77116		97.949	140.863	63.2362	95.3098	142.385	115.815	114.725	113.179	31.9036	43.9946	108.263	34.3829	128.438	81.5139	102.183	85.8816	47.0257	21.0305	98.4735	31.4853	9.95653
	15	62.9648	37.3732	40.1621	46.8519	38.8959	21.341	41.2648	13.5723	5.54086		99.4517	147.466	66.0006	98.9673	146.52	118.785	117.342	116.851	31.9036	43.8073	110.219	35.6432	130.222	84.0921	104.592	87.9965	48.9702	21.9001	101.188	32.3412	10.2272
		62.7555	36.7601	41.3012	45.7219	39.1441	20.498	41.0301	13.6926	5.58998		99.7839	151.044	67.146	101.205	152.67	119.837	119.022	119.37	31.3107	44.0734	113.2	37.1312	131.869	86.7656	106.627	89.8191	51.2269	22.9094	103.196	32.7978	10.3716
		61.661	36.1234	41.1763	45.9827	38.1825	19.3486	40.4124	13.7853	5.62781		100.986	155.362	68.7908	102.969	159.277	122.385	120.214	121.154	31.611	43.7285	114.858	38.2187	133.667	89.4925	108.113	91.9942	53.7278	24.0278	105.086	33.3079	10.5329
		61.3391	35.2274	40.9657	45.4177	38.5858	18.9655	40.0835	13.8046	5.63569		100.975	160.21	70.5046	104.217	163.453	123.251	121.546	124.426	30.8178	42.7038	116.008	38.9732	134.248	91.9029	109.605	92.8884	55.6794	24.9006	106.84	33.9942	10.7499
		61.3391	35.0388	41.3792	44.2007	38.8959	19.272	40.021	13.641	5.56892		101.508	163.823	72.0891	104.583	165.489	124.63	122.652	126.508	30.9641	42.4279	118.113	40.2715	136.99	94.7061	111.791	93.6188	56.5539	25.2917	108.845	34.5109	10.9133
		61.3391	34.1428	41.4884	43.288	38.2136	19.4636	39.6559	13.6156	5.55853		102.731	168.313	73.3206	105.164	171.12	126.057	124.43	128.748	31.0796	42.625	120.591	41.4686	138.366	97.3148	113.883	95.2089	58.5037	26.1637	110.917	35.1809	11.1252
	16		33.6476	41.4728	41.3757	37.9654	19.0038	34.6931	9.3351	3.81104		104.619	172.723	74.8363	105.422	174.278	128.138	126.404	131.369	31.1027	42.0239	120.759	42.2821	138.97	98.5848	114.965	96.1928	59.9456	26.8085	112.551	35.8328	11.3313
			32.4687	41.2934	41.8538	37.3761	17.8927	34.1769	9.84768	4.0203		104.376	175.886	76.4553	108.197	178.059	129.33	127.395	133.414	30.6638	41.7283	123.501	43.5846	140.955	101.781	117.146	97.5957	61.6338	27.5635	114.449	36.241	11.4604
			32.6809	41.3402		36.7867	17.5479	32.0889	10.319	4.21273		105.652	179.187	77.2907	108.262	182.505	130.476	127.742	134.919	30.7793	42.2013	125.197	45.2369	142.939	104.172	118.976	98.8447	63.1065	28.2221	116.131	36.6064	11.5759
	17

## Sheet: Fig. S1C
	Time range included in figure		Securin FL																													Securin N101
	Point of alignment		1	2	3	4	5	6	7	8	9	10	11	12	13	14	15	16	17	18	19	20	21	22	23	24	25	MEAN	STDEV	SEM		1	2	3	4	5	6	7	8	9	10	11	12	13	14	15	16	17	18
																							51.0274
																							54.2223
																							56.6672
		Time in hours relative to PB1 extrusion																					59.2095
																							61.2794
																							62.2619
		-10		57.1079				54.2698	65.2302														64.2493	50.1146				58.1943	6.48134	1.29627
				58.9568				57.4621	68.7631														66.0267	52.0131				60.6443	6.75197	1.35039
			64.2009	58.8037			71.651	58.34	71.9066		72.3792												68.0366	54.6645				64.9978	7.02873	1.40575								60.3003
		-9.5	67.4665	60.2241	73.1398		73.7428	59.6415	73.641		75.1302												70.5715	57.1686				67.8584	7.0394	1.40788								64.3646
			68.6662	62.2628	76.2826		75.3407	61.2929	75.9654		77.2546												71.1639	56.6448				69.4304	7.66862	1.53372			54.0735			9.75183		65.7021
			69.9889	63.2852	78.7628		75.4011	64.6019	78.4838		79.3179											57.6362	71.9064	58.7561	59.0525			68.8357	8.52552	1.7051			56.2549			10.7407		67.8409
		-9	72.4644	66.383	80.2169		78.2067	66.7506	80.7452		81.1645											60.9264	73.1288	59.2962	62.132	56.6996	58.3173	68.9563	9.17141	1.83428			58.1176			11.3523		69.8786
			75.0337	67.8829	82.0053		80.0505	68.9545	81.8705		82.9253											63.7032	74.9138	60.1964	65.1777	57.5528	60.1727	70.803	9.17564	1.83513			59.7794			12.9318		72.228					61.4357
			76.3212	69.9216	84.6379		82.2846	70.962	83.397		84.1685											66.375	74.8388	59.8363	67.2927	59.6083	64.6513	72.6381	9.03512	1.80702			61.6176	84.257		15.0266		73.5572		64.0056			64.2701			85.5945
		-8.5	78.3286	72.0338	86.9364		83.076	73.8781	85.4098		86.197											69.3151	75.6187	60.3601	69.1878	62.1098	66.9706	74.5709	8.99824	1.79965			62.2843	87.2138		17.4843		74.7744		68.1105			67.9209			87.2603
			79.2942	72.995	87.5403		84.2815	75.64	86.3986	72.2558	86.8964											70.2835	76.7212	60.3764	70.8291	64.1264	69.4338	75.5052	8.5366	1.70732		81.5805	63.7402	89.8894		19.9981	60.5635	75.8821		71.5231		67.2306	70.8481		67.2078	89.2895	72.1264	96.5827
			82.2028	74.6112	88.3201		86.1166	76.5854	86.6482	75.3578	89.1563	56.7956	66.792	72.0117	67.7153	59.2883	10.1729	56.1509	62.254	60.931	69.4053	70.9952	77.4111	60.982	71.9628	64.6888	71.881	69.1015	15.9586	3.19171		83.4311	64.6275	92.045		22.5392	64.659	77.1648		74.6845	70.7865	70.8771	73.789	78.8378	72.2216	89.6193	74.5717	97.0155
		-8	84.1049	76.5459	90.5893		87.4946	79.0411	88.3806	77.304	90.1995	60.2275	65.9581	75.6516	70.9413	64.0378	64.3947	60.334	65.4971	63.6774	71.9782	73.527	78.2061	61.9476	74.8223	66.1819	73.0166	73.5025	9.59868	1.91974		86.6165	65.6422	93.3089		25.4623	66.6193	77.132		77.7417	76.0245	73.9661	76.3585	82.7409	76.7217	91.1007	78.5967	100
			83.824	77.5621	90.6772	57.0501	88.0122	79.9374	88.3123	79.6994	90.9633	62.4935	68.0674	75.2982	71.9633	64.7059	68.3198	64.0919	68.0216	65.8338	75.9587	76.0005	78.9936	61.8494	77.4281	67.7526	74.7601	74.303	9.47244	1.89449		88.3411	65.5735	94.277		28.2313	69.4916	77.6845		80.5906	79.9607	75.6373	78.3081	85.6947	79.5749	92.8392	77.9667	98.6241	83.1528
			86.5161	79.1845	90.3606	60.8033	89.6425	81.9203	89.1496	81.8492	92.5604	64.421	71.7626	79.7685	72.7021	67.7269	72.1685	66.829	70.9961	69.0683	76.8083	76.5372	79.1285	62.144	77.1235	69.5753	77.8631	76.2644	8.95554	1.79111		89.8177	66.9069	95.6696	54.9856	30.9891	73.112	78.6117	67.1589	82.5144	82.0061	78.1756	79.5232	88.496	82.0143	94.3932	80.6014	99.3712	85.3596
		-7.5	87.1832	79.0621	90.9469	62.5773	88.9912	83.1604	89.5678	84.0949	92.9638	68.5017	73.2505	78.3285	75.9527	70.3704	73.4062	69.7518	74.2829	71.9385	78.5558	76.3155	80.4635	63.3879	77.2081	70.5449	77.7991	77.5442	8.22095	1.64419		91.4281	67.0882	95.9414	59.8151	34.4597	76.0553	78.2807	71.9699	84.2728	84.5029	79.9825	81.8688	90.8086	83.7727	95.528	83.3726	99.4815	89.5638
			88.4064	81.1681	91.8734	64.1087	90.1708	84.8425	90.4979	86.9573	94.6187	69.2116	75.5232	80.7227	76.6238	72.8395	75.5256	72.5972	75.1859	75.7558	81.4442	77.2139	80.411	62.8478	79.2217	72.6973	79.6385	79.2041	8.22302	1.6446		91.4281	67.201	97.1099	63.108	37.8997	77.9556	79.093	74.4713	85.2101	86.6668	81.2372	84.1216	93.1337	85.3461	94.6615	84.8995	98.9589	89.5995
			89.0502	81.3028	92.3014	65.8759	90.8177	84.4987	89.9369	88.7718	95.3527	72.2345	76.259	80.6697	78.5631	74.6405	77.645	73.6024	78.0572	77.9996	81.6748	79.0923	80.741	64.5499	80.7953	72.8718	80.3583	80.3065	7.73241	1.54648		91.9518	68.3137	97.6297	66.3894	41.1471	79.4463	79.0137	77.0715	86.6009	87.5482	82.2112	84.7605	95.0635	86.1064	95.7069	87.0935	99.0201	91.086
		-7	89.4481	81.9395	92.5007	68.4088	91.8399	85.7266	90.6387	89.9874	96.3777	74.3407	78.0412	84.2124	80.1638	76.9644	78.7131	76.0767	79.1883	83.1864	83.4587	81.0057	81.4909	65.4664	81.9459	76.5367	81.11	81.9508	7.29383	1.45877		92.444	67.8088	98.078	68.4806	45.0334	81.9418	79.3556	80.148	86.8582	88.3589	83.6701	86.3279	96.2369	87.3246	95.1255	88.3069	98.175	93.0732
			89.4481	83.0476	92.6884	70.7264	91.1757	86.85	91.4953	91.9696	96.3645	77.3729	78.4173	84.5216	82.571	78.3733	80.8325	76.9195	81.8409	82.946	82.8034	81.2857	82.3384	64.7954	82.9272	78.0105	82.4216	82.8857	7.00685	1.40137		92.6763	67.5392	98.822	71.0572	48.0111	83.9677	79.7084	82.7572	88.7698	89.3517	84.9399	88.3076	97.1614	88.6896	95.7572	89.6568	97.6401	94.3094
			90.0099	83.6231	91.9378	72.8422	92.599	88.262	91.858	92.9816	97.1052	78.4871	80.412	83.6293	82.8726	80.6536	79.688	78.7056	82.7064	85.911	86.068	83.0125	82.6384	65.4828	84.1455	78.631	83.8932	83.9262	6.82084	1.36417		93.2039	68.7304	100.143	73.6453	50.9856	85.5949	80.5399	84.95	89.5969	90.1576	85.9646	88.212	98.0111	89.2943	96.0646	91.5622	97.7055	95.3361
		-6.5	90.8937	83.917	93.5796	73.9053	93.1704	88.0656	91.7385	92.7181	97.7813	80.2783	82.5049	84.3272	83.359	81.5251	81.3581	79.6799	83.6031	88.2422	85.6675	84.2375	83.0733	66.8903	85.3469	80.8028	86.0045	84.9068	6.53867	1.30773		94.1568	69.0833	99.07	75.5979	54.5733	86.9928	80.4469	86.7803	89.5295	90.1839	86.8276	89.2032	97.8617	89.8403	95.992	92.6887	96.942	95.3923
			90.7883	84.3088	93.0812	75.946	93.7182	88.4339	92.0308	94.5625	98.0525	80.9036	81.344	85.8203	84.0793	84.4154	81.3242	82.4093	84.5748	90.5806	87.0388	84.6809	83.3283	67.234	86.0575	80.7446	84.389	85.5939	6.44633	1.28927		95.6255	69.25	99.8665	77.1577	57.8031	89.4228	81.4644	88.4069	90.8099	90.924	88.1084	89.6428	99.0133	91.0703	96.0982	93.4055	96.4235	95.5915
			91.514	84.9516	93.7965	76.592	93.5931	88.1208	92.3113	94.826	98.3434	82.9674	81.622	86.9865	84.541	83.9361	82.6721	82.7264	84.6966	90.3985	86.2257	86.3143	83.9733	68.0196	86.4975	80.8997	86.0845	86.1044	6.27546	1.25509		95.3065	69.6422	99.1272	80.2889	60.7118	90.4003	81.1006	90.9502	90.571	91.9646	87.5426	90.148	98.9791	90.9147	97.9652	94.1907	96.7868	96.0309
		-6	91.2799	87.1066	93.3627	77.0022	93.1661	89.1645	92.9342	95.1195	97.788	83.9171	83.4042	88.6297	84.3194	85.6354	83.1723	84.6826	86.3026	91.6442	86.699	86.1393	84.9783	69.1326	86.0406	84.3126	86.6603	86.9038	5.87154	1.17431		96.3815	69.8529	97.9493	79.9884	64.5354	91.7818	81.6722	91.0161	90.5159	91.6258	88.3988	90.9535	99.0507	91.493	97.7696	94.5165	94.9863	97.6604
			90.958	88.9678	93.4565	78.807	92.9785	90.7238	94.6132	96.0656	97.9086	86.5592	83.4859	87.8788	87.1268	87.7415	84.0793	85.2625	87.9648	92.2051	88.301	87.026	86.1032	69.8363	87.8342	81.9275	87.9239	87.8294	5.7653	1.15306		95.4955	71.0735	98.946	83.2467	66.5051	91.7436	82.1016	92.5499	91.8086	92.7239	87.4002	91.9202	100	91.0967	97.641	95.6958	96.3581	96.9197
			92.4094	88.9923	93.3802	79.6548	93.1855	90.3555	93.8175	96.4369	97.6739	86.1596	86.38	88.7004	85.8277	86.2455	84.037	85.6878	87.5992	92.8535	89.0777	88.2394	87.1831	69.9345	87.0558	82.2765	87.2521	88.0166	5.67003	1.13401		96.0901	70.9216	98.7266	84.922	69.7332	92.448	82.1208	94.0507	93.6099	91.803	87.2536	91.6143	98.9448	90.5654	98.3342	96.0526	95.4967	97.7728
		-5.5	93.8959	88.8698	93.3333	80.8614	93.7074	90.3309	94.2761	96.2692	98.3385	86.5592	85.448	89.8224	86.191	88.3951	85.6222	87.3734	87.9773	93.5966	89.0655	88.2511	88.7656	71.0802	88.5618	82.005	87.1241	88.6288	5.53584	1.10717		97.039	71.0049	98.0971	85.8117	72.0849	93.7312	82.501	94.0597	92.6786	92.3047	87.5618	93.6241	99.4771	91.126	98.5969	96.3661	95.3211	97.6655
			93.6384	89.8494	93.6265	81.5109	93.3581	92.4059	94.6666	97.1914	96.9465	87.5887	87.0013	90.485	87.1822	91.358	86.7243	89.059	88.0179	95.3887	88.3981	88.6711	89.433	71.9967	87.7496	82.451	88.6436	89.3337	5.35514	1.07103		97.2753	71.9706	98.6122	88.342	74.0353	94.9326	82.531	95.3748	94.198	92.8089	87.6714	92.9059	99.4117	91.7484	97.7304	96.1923	95.0761	99.0754
			93.2171	91.4657	93.6265	83.1243	92.8966	92.9953	95.7247	97.5807	97.2077	89.4175	87.6717	91.6424	87.6439	90.6173	88.3011	88.711	89.4645	93.9972	89.4539	89.7912	90.573	72.2586	89.4078	82.6062	89.4754	89.9548	5.15732	1.03146		96.9681	71.4559	98.3594	88.0994	76.6759	94.4739	82.8948	94.8805	93.7263	93.4196	87.4413	93.8207	99.7417	91.7014	97.8199	97.145	95.2762	98.5084
		-5	94.844	91.8024	93.134	82.4406	93.5953	93.1119	96.7263	98.5628	97.8789	90.7292	89.4212	92.358	89.4478	90.3704	87.5466	88.5332	89.7425	93.6548	90.267	90.5495	90.753	73.3061	90.1015	81.0937	90.8509	90.4329	5.32446	1.06489		97.5981	72.6569	97.706	88.8735	78.4882	96.2103	83.3297	95.3927	94.2348	92.9071	87.17	94.3804	98.8203	92.5938	98.3621	96.4157	93.933	98.5952
			95.1835	92.7391	93.0636	84.1634	94.9064	93.5846	97.0794	97.8083	98.1136	92.5673	89.6501	93.8687	89.9341	91.663	88.1146	88.9121	91.2516	94.1284	92.5121	90.9462	92.0654	75.4337	89.5601	80.2211	90.8989	91.1348	5.11349	1.0227		97.3501	73.3284	96.8619	89.4165	80.4707	95.2111	83.9068	96.0967	95.1231	94.5932	87.4481	94.4432	99.8101	91.8041	100	96.1612	93.737	98.7791
			95.002	93.9696	94.9282	85.0214	95.0035	95.2606	97.5647	96.9699	99.2726	92.7977	90.2551	93.6655	90.0634	92.8976	88.2757	89.492	91.4985	96.3648	92.0388	91.8096	92.3129	76.0884	91.1506	81.2682	91.3148	91.7714	5.07126	1.01425		97.6533	73.2059	95.1879	90.6875	83.0374	96.7127	84.4347	97.4867	94.8352	93.6579	87.8769	94.8719	99.1596	92.3237	98.7087	97.4739	93.8717	99.0396
		-4.5	96.1901	93.486	94.3242	86.7441	95.8208	95.1808	97.8496	97.9101	99.2279	93.9401	91.416	94.5048	90.3528	93.1736	90.1662	91.0152	92.0265	95.9642	92.9005	92.2763	94.3753	77.2504	90.1692	82.548	92.2425	92.4422	4.76688	0.953376		97.8462	73.8284	95.2499	90.803	83.9316	96.8165	84.3581	96.5341	95.8461	94.8998	88.3522	95.175	99.0382	92.7494	99.3739	97.6756	94.0309	98.064
			96.5939	95.6838	95.9484	86.8467	97.285	97.6426	99.6171	97.8981	99.137	94.4149	93.2309	96.1481	91.898	94.902	90.6833	90.4199	92.817	96.7728	93.7864	92.0196	94.8328	78.5106	91.7259	81.0355	93.1062	93.3183	5.05079	1.01016		97.3698	73.652	94.2627	92.5361	86.1548	96.2977	85.0473	98.5351	95.2886	94.8363	88.0221	95.5164	99.4709	92.6642	99.5919	97.2939	92.851	97.8801
			95.9209	96.9634	95.2389	87.4483	97.2397	97.8452	100	98.2095	98.1864	95.1201	92.724	96.74	91.738	95.7008	92.7433	92.3142	93.3981	96.8092	93.7985	92.9996	96.1077	79.689	91.3536	82.0438	93.3941	93.7491	4.75905	0.951811		97.5627	74.6029	94.6299	92.8018	87.2271	97.6902	85.2114	97.232	96.471	94.2842	88.6399	96.158	98.1605	93.2954	99.4298	98.4639	93.6063	97.7523
		-4	97.542	95.892	95.28	88.067	98.8937	97.0164	99.2587	97.3831	100	95.6514	94.4408	97.1729	93.468	96.8482	92.7179	92.9869	94.1698	96.1754	94.8665	94.5631	97.7876	80.6383	92.6734	83.0134	93.5221	94.4011	4.57596	0.915192		97.4013	75.4559	95.5694	92.8365	88.797	96.5489	85.7584	98.7209	96.6364	94.3956	89.5289	95.9423	98.755	92.8815	99.3348	97.958	93.5206	98.7893
			98.8939	97.5144	97.3732	89.4138	99.1892	97.9557	99.52	96.7004	99.9058	98.4956	93.9339	97.7295	94.8532	96.4561	93.7097	92.8864	96.4788	97.6397	96.5291	96.3832	98.5901	81.6367	95.0423	85.5342	96.3372	95.5481	4.32931	0.865862		97.9565	75.848	94.3151	94.2808	90.3092	98.0506	86.8607	98.628	96.8509	93.7382	89.8919	97.0264	97.9302	93.6594	98.2839	99.0287	93.6063	97.9056
			97.2845	97.3613	99.0794	91.4715	98.3546	97.925	98.5184	96.5447	98.9783	98.1148	96.0268	99.1342	95.1671	97.1532	95.8206	93.7524	96.3444	98.1059	96.4927	96.0915	98.8151	84.6645	94.9239	87.4346	96.4651	96.001	3.50963	0.701926		98.6928	76.402	95.2833	94.8469	91.8277	98.4492	87.8234	97.912	97.776	93.7561	91.4549	96.3656	97.6033	94.1789	97.3056	98.7339	93.4389	98.2581
		-3.5	98.0394	97.9491	97.2911	91.075	99.2064	99.8281	98.9984	96.8441	98.937	100	95.6181	99.1784	96.4539	98.2135	95.295	94.7653	97.2349	98.1715	97.7913	96.5232	100	85.761	95.6853	89.1216	96.4171	96.5759	3.41791	0.683583		98.3108	77.8627	94.5775	95.3668	93.0622	98.3236	87.9082	98.7538	97.4697	94.4375	91.6563	96.9827	98.1978	93.9236	99.0553	98.6656	92.5162	98.539
			98.0219	99.5225	98.1413	91.5262	98.9196	98.8029	97.4101	97.0298	98.3038	98.8482	97.8417	99.7703	96.2876	99.971	95.6765	97.0463	96.5069	99.9272	97.7063	97.6432	99.5575	85.8429	95.4484	91.3903	97.9047	97.0019	3.20028	0.640056		98.6061	78.5049	94.6633	94.4541	94.2276	98.3837	88.8655	98.5052	97.9476	94.3621	93.1371	98.2115	97.4975	93.95	98.01	98.0853	91.8671	98.7587
			98.5018	99.9082	98.0299	92.7841	99.269	100	94.4799	97.1795	98.3104	99.6897	97.9562	100	97.0572	99.0559	97.3466	97.3324	97.0287	99.2059	97.6699	97.1065	97.7726	89.3781	95.313	92.0496	97.9367	97.2145	2.61806	0.523613		98.2833	79.299	94.8636	95.7135	94.7332	98.5802	90.0607	98.9336	98.0578	95.2542	93.6741	98.4081	97.7434	94.6251	99.2453	99.4042	92.5081	98.5186
		-3	98.215	100	98.886	94.213	100	99.7974	88.8616	99.3533	98.3583	99.4076	100.85	97.2347	97.5743	100	98.3723	98.067	98.8158	100	97.2694	97.4915	95.6352	91.1784	97.1235	94.1051	98.4485	97.5703	2.85772	0.571543		99.1338	80.4118	95.3787	96.5569	95.7638	99.0826	90.8812	99.6675	99.1239	95.5033	94.0138	98.6402	97.0835	95.0772	98.7143	98.7059	91.7691	98.3143
			100	99.3878	99.6541	95.6999	99.8771	99.4905	83.0972	99.0718	98.0459	98.8576	98.7083	95.2381	97.6051	98.6783	98.8216	98.3067	99.4938	98.492	99.551	97.8532	91.3004	92.5041	98.0541	96.6841	100	97.3789	3.704	0.740801		98.8896	81.4608	95.1641	96.6609	96.9051	99.1263	92.4184	98.9635	99.4486	95.6973	95.5535	98.7822	97.2329	95.8228	98.6137	99.6028	92.2468	98.0027
			98.531	96.2104	100	97.1048	98.9476	99.2019	73.848	100	96.0669	99.1209	100	90.2465	98.9842	97.6471	98.8132	99.1495	100	98.8198	99.5388	98.7749	86.3357	94.0426	96.9543	95.0747	99.8241	96.5295	5.73153	1.14631		98.866	84.2353	95.7364	97.851	97.2197	100	92.525	99.3799	100	96.4853	96.9179	98.5555	97.7434	96.1575	98.3062	99.0969	91.6058	98.774
		-2.5	99.1982	93.3697	98.3172	97.7576	98.7924	98.1828	65.6046	100.138	95.3362	98.646	98.5121	81.774	100	96.7466	97.6178	100	99.3158	98.5867	99.6117	99.6733	79.8935	97.5777	98.6971	97.8088	99.968	95.645	8.06161	1.61232		98.9251	84.4559	96.695	97.0422	99.0882	99.8198	94.6201	98.601	99.7243	97.5247	98.2315	99.3965	97.7559	97.0528	98.636	99.9286	91.1893	98.4828
			96.4769	89.5494	97.4025	98.6088	96.017	96.3902	56.9431	99.1017	91.9388	96.4882	99.1825	72.0117	99.686	96.122	98.9403	99.7603	98.1878	99.4391	99.7209	100	72.0789	98.8052	98.7648	99.1468	99.7921	94.0222	10.7726	2.15453		99.3424	86.3186	97.0288	97.1808	99.0256	99.7106	95.7552	99.32	99.565	98.7522	99.8644	99.2846	97.2859	97.7103	98.3901	99.4973	90.4503	100
			96.6758	83.0721	93.6206	100	93.7656	95.015	48.529	99.9102	88.6257	93.7286	95.0458	62.3023	99.5814	95.8606	100	99.9768	96.3726	97.9238	100	99.0433	64.9093	99.198	97.2758	100	98.5765	91.9603	13.4271	2.68542		100	87.9804	97.9397	97.8047	99.3852	99.4976	97.0406	99.7993	99.3383	98.9701	99.3973	98.8422	97.7092	97.8424	99.3795	99.7114	89.4337	98.9221
		-2	93.3868	78.9274	88.8127	99.6958	87.7836	92.2586	39.4227	97.8442	83.3452	89.5303	93.7868	48.8824	97.3342	92.215	99.3896	99.9381	94.2761	97.1443	99.6238	97.6549	59.2245	100	100	98.3711	97.1369	89.0394	16.2273	3.24547		99.9764	89.7745	98.6551	98.2438	100	98.7441	98.1319	99.5477	98.7502	99.0408	100	100	97.096	98.5939	99.7764	99.3887	89.7113	99.6475
			89.0911	70.6808	81.1785	98.1542	79.2224	86.9851	29.4588	96.7663	76.7553	83.8842	87.1812	35.1621	94.0282	88.0465	98.4317	98.4304	88.499	93.582	97.2816	95.4848	55.6997	98.2324	97.5973	96.9944	94.9456	84.4709	18.7684	3.75369		99.8858	91.9559	100	98.7175	99.618	99.5249	98.1319	99.8802	99.2893	99.8383	98.1795	98.4081	97.5691	98.3444	98.664	100	89.103	99.2235
			81.6176	65.4402	70.8942	96.9202	68.343	80.8705	20.2724	93.4906	68.957	78.1722	82.1942	20.7174	87.6439	85.8533	98.2706	95.8092	81.0536	88.621	93.3859	92.0546	52.6624	96.7594	97.3942	95.6758	89.9552	79.3211	21.267	4.2534		98.9566	93.8775	98.8888	99.3183	98.9389	98.9133	98.8513	100	97.8618	100	96.974	97.5015	97.0493	98.5381	98.977	99.6742	88.168	99.0447
		-1.5	70.1293	56.9977	58.7276	92.9721	55.9411	71.2751	12.2328	89.185	59.2772	71.5763	73.3486	12.8633	82.7864	78.228	94.1082	91.425	71.6709	85.1315	87.1359	85.3226	50.93	92.4877	92.132	92.6895	83.2694	72.4737	22.4074	4.48149		99.6417	95.3824	98.0876	100	97.3048	99.4703	99.1029	99.1702	96.2198	98.7905	97.111	97.6189	96.7692	100	98.1944	97.9394	86.0001	98.3398
			58.9864	47.4164	45.2829	87.92	44.3349	61.0166	7.66203	81.3462	50.1116	64.1625	64.7973	9.6475	76.0451	69.7894	88.6402	84.9532	59.3326	78.2472	76.3714	76.9922	48.5901	84.108	86.1421	88.5592	74.7761	64.6092	22.2245	4.44491		97.3383	97.402	96.8047	98.937	96.0126	98.8424	98.9361	98.0498	95.1231	98.4552	94.6439	97.0946	97.2298	98.7876	97.0261	96.7912	84.6119	97.6604
			47.5683	37.3026	33.8024	81.6886	31.2904	50.3223	6.4588	72.3157	39.1191	53.8668	58.0281	9.72701	64.4955	61.8155	79.7304	76.5638	44.6916	70.7802	65.7524	67.0867	45.8152	73.6661	78.6802	85.1852	62.7159	55.9388	21.267	4.2534		95.5034	97.6618	94.6585	98.4171	94.0735	99.0171	100	97.0343	92.4397	96.1811	94.1371	96.3547	94.1079	98.2886	95.5224	94.7865	81.1579	96.4497
		-1	35.3075	28.0274	22.316	71.8134	20.0142	40.9479	5.60439	59.3149	28.7384	44.4878	48.5121	9.13508	54.6882	49.8911	69.0912	66.7517	31.6222	59.9621	49.8544	54.6494	42.6504	60.4419	70.3215	78.8443	48.8164	46.0722	19.6678	3.93356		94.8537	100	92.3646	97.7239	91.1086	98.2908	98.575	94.2963	88.3776	95.3237	92.859	94.7818	92.1906	97.8923	91.5143	90.6374	77.2343	92.828
			26.2012	19.5482	11.9203	59.518	12.2035	30.7876	5.70359	47.5178	19.0206	33.0873	39.3885	10.5045	42.2459	36.7466	56.7735	57.4809	19.3026	48.0367	36.4442	41.9554	39.268	48.6907	59.5601	70.0019	35.3807	36.2915	17.5297	3.50594		92.7117	99.8284	88.2249	96.6378	86.8114	95.8008	95.6567	91.7081	80.9521	92.7478	89.7275	92.0867	88.6392	95.8258	87.428	85.5636	71.7919	90.2023
			18.2361	14.7606	7.28819	46.2417	8.11265	23.6294	5.87213	34.4033	11.3743	23.4733	32.4232	11.6176	29.4835	24.6042	43.1333	42.1867	11.5385	34.3265	23.4951	28.1297	30.696	36.2684	44.1455	59.2205	22.0729	26.6693	13.9039	2.78079		88.5735	99.8725	82.0393	93.4373	80.2218	93.5128	92.4649	86.5526	68.6926	86.7387	85.3262	86.1176	82.9059	93.222	79.3225	76.1575	59.4986	85.85
		-0.5	11.0318	12.3975	5.87511	31.4442	7.58863	17.2202	6.52921	22.5822	7.77853	15.7162	26.308	13.7203	18.5003	16.8918	28.6538	29.5755	8.10785	21.8766	14.8422	16.8125	22.2889	24.0426	24.9915	41.3613	10.1887	18.253	9.01043	1.80209		81.2576	98.6912	71.4613	88.5846	71.385	87.6918	84.0818	81.5559	46.3791	78.453	78.5071	70.4522	70.6144	86.5467	57.6723	56.2128	36.0838	79.4289
			7.37988	10.8424	5.59953	19.207	7.14008	12.8614	8.31271	14.444	6.89239	10.3192	19.8169	17.3955	10.8047	12.549	18.3028	16.8716	6.72686	13.6228	11.2985	11.6322	14.5043	14.9427	10.0338	23.4826	1.67946	12.2665	5.12466	1.02493		65.9842	90.0784	50.2528	75.4015	58.0278	77.4204	68.6532	71.248	19.1337	65.5797	67.0731	41.5324	45.6953	72.5474	22.0471	21.3443	16.5517	67.7564
			6.11576	11.5526	5.66989	10.3264	7.20909	12.6895	11.6642	10.845	6.31375	8.16605	15.2878	22.2193	7.56634	11.1402	12.4788	10.7864	6.77061	10.585	11.4442	11.1656	9.48703	11.7676	6.51438	9.05565	-0.431862	9.85557	4.09276	0.818551		38.792	66.3284	20.9557	40	35.662	53.918	41.937	53.0346	12.7313	49.9772	50.2404	26.14	20.2253	47.5313	12.885	12.6955	12.6853	40.6978
		PB1 extrusion	6.56054	11.5097	6.61976	7.66023	7.84309	12.5606	16.0707	9.0724	6.24101	6.88731	12.4428	29.2164	6.93837	12.5054	10.7579	9.92036	6.70812	9.3174	11.1529	11.2822	8.27959	10.0655	6.31134	5.56525	-0.335893	9.64612	5.20189	1.04038		20.5969	28.6324	11.8132	19.7689	18.0798	24.1413	27.9334	24.9985	12.2595	34.2131	28.9544	22.3199	14.0936	26.6453	13.2204	10.2905	11.538	20.2186
			7.09896	12.4464	7.67517	7.08939	8.48572	12.2598	20.5839	9.15025	6.58819	6.90612	13.015	36.8937	6.82756	12.244	10.0966	9.44096	7.0518	10.1333	11.7112	11.2472	8.19709	9.91817	4.50085	5.52647	0.495841	10.2234	6.68706	1.33741		16.3405	17.3578	10.2442	17.5505	12.7697	17.7906	22.9938	16.437	13.4542	24.1671	18.934	23.2128	12.8455	21.2294	13.4384	9.26949	11.7299	17.0106
			6.90583	13.6892	9.72735	6.87404	9.63081	13.1623	24.8133	8.66519	6.84445	7.31512	13.571	43.6346	7.04303	11.4597	9.92709	9.76572	8.0235	9.95848	12.4636	12.4956	8.45208	10.3601	6.61591	4.34361	-0.735765	11.0002	8.13671	1.62734		15.8956	16.348	9.8388	16.6378	11.6942	16.431	25.4718	14.4329	14.0975	20.8728	15.4423	25.5038	13.384	19.3653	14.003	10.1322	12.3015	16.0758
		0.5	7.28624	16.1198	11.7502	7.2227	12.2423	14.6786	28.7825	9.77903	7.5603	7.69592	15.3695	52.381	7.09844	13.3769	9.87623	10.1833	9.89502	11.4592	15.0971	14.1757	9.59952	13.6498	7.9357	5.25499	-0.271913	12.7279	9.78251	1.9565		15.8838	18.4657	10.0439	17.539	11.4823	16.5019	29.4048	13.9896	16.4318	20.2488	13.9888	29.1273	14.8002	19.9084	16.1664	10.7311	12.869	16.3261
			8.7669	21.9114	15.8135	7.7867	15.2937	17.8218	31.8695	11.0066	9.44996	8.91825	17.7567	58.9628	8.08348	14.5098	11.4022	9.88943	13.9318	12.7996	16.7354	16.9525	12.0669	17.1522	11.1844	6.84506	0.0799744	15.0796	10.9406	2.18811		16.8091	22.2696	10.5446	19.4685	12.0826	16.7914	35.4111	14.3401	19.3052	21.6487	14.182	34.4465	16.7517	21.6726	18.1844	12.8321	15.1594	16.3823
			10.6572	29.7049	20.3459	8.66519	19.2336	22.5919	34.2599	12.9289	12.2853	11.3394	21.5827	63.0621	9.46869	17.923	12.0125	10.7786	20.1025	15.6771	20.5461	23.6962	15.5992	24.4354	16.8359	9.98643	2.15931	18.6351	11.6902	2.33804		18.9235	27.4363	11.6988	20.2889	12.7344	17.8125	42.6125	15.0081	24.2066	24.8449	15.4354	40.5139	20.023	24.4525	22.0023	14.9081	17.2621	17.9761
		1	13.6654	38.2331	25.3357	10.7776	23.7794	29.5844	36.9213	15.995	16.339	14.6679	26.3734	66.5253	10.7246	21.9172	14.7338	11.9153	27.951	20.3468	26.2136	30.9415	20.129	36.3011	25.5499	13.2054	5.45425	23.3432	12.6178	2.52356		21.2348	35.3627	13.5683	23.6742	13.9543	19.5107	51.7012	16.9762	30.6396	28.9656	17.2395	46.7069	24.1285	27.6904	25.239	18.1635	19.2504	20.0347
			18.0956	46.5654	29.6159	13.6113	27.577	36.7364	37.8803	19.9593	20.3349	19.6324	32.1452	69.1227	13.0887	28.5113	16.37	13.7555	36.3869	26.7429	32.4757	39.237	25.6187	50.5565	34.0609	20.128	10.2047	28.7365	13.5762	2.71523		24.8415	45.9755	15.9147	28.238	15.2787	21.6294	61.222	19.843	37.428	33.4551	20.286	53.5443	29.4541	31.8881	28.3806	21.5119	21.1816	23.2785
			22.561	54.2549	33.3392	17.2996	31.6549	42.8756	38.4136	24.0314	24.3474	25.2927	40.7946	70.6069	17.3613	37.9956	20.117	15.6654	44.3104	33.6272	39.1019	48.7924	31.3634	63.7807	44.5347	25.6932	15.563	34.5351	14.6606	2.93212		29.0467	58.5882	19.1768	34.1883	16.7154	26.4785	70.4748	24.2855	45.7726	39.1361	24.0312	59.0219	35.2559	37.0663	31.3656	25.4376	24.0844	25.8378
		1.5	27.0732	61.3506	37.5198	22.3586	34.0421	50.9608	39.2339	28.2232	27.6324	30.3982	48.8882	71.5523	21.6955	46.565	24.1268	18.2634	51.0592	40.3147	46.1165	56.3061	37.5806	77.1849	52.8257	33.2752	22.5848	40.2853	15.7887	3.15774		34.9451	70.3676	22.2959	39.9076	18.335	31.6333	80.663	29.6986	54.3009	45.3848	28.5873	64.6961	40.7339	41.0233	33.9594	28.845	26.7138	29.9091
			30.6315	66.2973	38.3348	27.3013	36.3193	55.958	39.5176	31.8342	30.4065	36.0162	58.9438	69.2994	26.6269	53.4786	28.2977	21.5263	59.0733	47.9202	51.7233	63.8315	42.8679	86.9231	61.3367	39.2088	28.3749	45.282	16.6807	3.33613		40.9773	83.049	25.2146	46.2045	20.0575	38.186	89.1335	35.4772	62.7435	51.8945	33.5434	68.8821	46.654	45.861	36.9221	32.2586	29.3676	34.2051
			34.7457	71.6665	40.1407	31.4374	38.3917	60.4089	39.9923	35.2536	32.5177	40.44	63.9634	69.7676	30.8933	59.1431	32.2482	24.712	63.5193	54.6368	56.2743	69.7935	47.1801	96.2029	67.9526	44.8904	35.2047	49.6551	17.5986	3.51972		46.0409	93.8971	29.2446	51.7042	21.7992	44.1271	98.8513	41.2767	71.2045	58.3252	38.6967	72.8497	53.0472	49.4188	39.4265	34.797	31.3681	38.6545
		2	37.1335	76.7663	41.2606	35.0538	39.2198	65.314	39.7011	37.8945	34.1313	44.5442	68.8849	67.9389	35.4553	63.297	37.4364	28.4543	68.7152	60.1442	58.6408	74.0287	51.1549	102.946	73.6887	48.982	40.8829	53.2668	18.3074	3.66148		52.1833	105.196	32.3684	57.5043	23.1941	51.3242	107.204	47.232	79.2366	63.8553	44.4693	77.5053	57.0997	52.8063	41.4221	36.3487	33.5239	40.5548
			39.1058	79.2029	41.1551	38.0448	40.0759	68.1871	39.6051	39.6132	35.1018	48.2723	73.9372	66.7108	39.6355	65.4031	42.9807	31.5395	72.6801	66.5331	60.3519	76.1521	53.1723	106.318	77.8173	52.0652	46.5611	56.0089	18.5939	3.71877		57.7785	114.922	36.1789	62.7499	24.8234	57.5547	114.939	52.5043	87.2075	69.1435	49.9774	81.6258	62.3226	55.9443	43.2221	39.7313	35.0672	44.4473
			40.3406	81.0518	40.6802	39.9419	40.6905	69.2922	39.2595	40.4994	35.315	51.7747	76.4225	64.6347	41.8457	65.7081	47.3126	33.2792	72.4333	68.5947	61.0437	77.0505	56.2322	107.267	79.154	54.3145	49.7921	57.3572	18.459	3.6918		63.0901	124.098	39.36	68.6193	26.2713	64.8228	122.532	58.5915	94.6759	73.9971	54.9376	85.3476	65.7433	60.2037	45.05	41.8818	35.847	46.8993
		2.5	40.9259	81.8783	40.1935	41.7296	40.6215	71.2137	38.8211	41.2719	35.2291	53.6693	77.0765	61.6574	44.7331	65.8678	49.7287	35.4674	71.9928	73.3809	60.2791	75.6621	57.7996	109.247	79.3401	56.8935	53.231	58.3164	18.4267	3.68535		69.2601	132.755	42.1118	73.264	27.2217	70.3435	128.262	63.5342	102.757	78.8602	60.3005	88.8837	68.8216	64.3281	46.66	43.8307	37.4311	49.4228
			40.961	82.7905	39.3843	42.7312	40.2592	70.213	38.8563	43.3619	35.0637	54.2946	77.894	58.8391	46.0444	64.6623	54.2811	37.5938	69.7588	77.4241	61.7718	74.8571	58.8946	107.66	78.1726	55.9434	54.4306	58.6457	18.0016	3.60032		74.7765	139.054	45.3119	79.1334	28.5058	76.6177	134.506	68.9264	108.559	83.8646	65.0005	92.2342	72.0742	68.1941	47.2581	45.2737	38.0476	51.2107
			40.5571	80.611	38.2586	42.9363	39.8689	69.2922	38.3102	43.0205	34.8405	56.8944	76.3734	57.938	47.7129	63.4568	55.0695	38.8232	68.0185	78.6989	60.8859	72.6403	59.247	105.286	77.3266	57.0487	54.7345	58.314	17.3916	3.47833		79.0251	145.245	47.3579	83.3969	29.4738	83.4926	138.824	73.3689	115.525	88.299	69.3333	94.7026	75.0965	71.4848	48.1078	46.155	38.3334	53.2795
		3	40.3289	79.5212	37.6312	42.7619	39.3449	67.3399	37.764	43.3798	34.4719	56.6311	76.2426	55.9943	46.9495	62.0189	55.5358	40.0062	66.6687	79.7698	59.1505	70.6335	58.5421	102.275	74.4839	56.2342	54.9904	57.5468	16.821	3.3642		83.691	150.623	49.5612	87.5448	30.3069	88.4017	143.16	77.4699	120.72	92.6927	72.6798	97.7773	78.0254	73.8361	50.0307	48.2187	39.3745	54.4749
			39.8724	77.6234	36.3119	43.3943	38.7238	65.093	37.4675	43.0385	33.9428	56.2268	76.1445	53.5913	46.9495	59.2157	56.6802	39.4263	63.9755	80.5493	57.9369	67.11	58.2646	99.4763	72.8257	56.273	53.9987	56.5645	16.3304	3.26608		87.7505	154.578	53.2812	91.115	30.8254	94.0643	147.645	81.541	125.891	96.3248	75.9305	100.459	80.78	77.1737	49.9581	49.2925	39.6766	55.6549
			39.4276	76.3622	35.5731	42.4543	37.3911	63.9389	37.5571	43.314	32.7823	56.0669	74.068	51.3208	44.8809	59.2012	55.7731	40.1144	62.507	81.4453	56.7476	65.675	56.9072	95.1555	70.3384	52.8602	52.3353	55.3679	15.8258	3.16516		92.0896	158.49	55.6562	95.5864	31.4691	98.0287	152.267	85.3364	132.337	100.172	79.2866	103.159	83.9579	79.8274	50.8301	49.8014	39.9053	56.84
		3.5	38.3391	74.7582	33.9431	41.8937	36.6881	61.9375	37.092	42.0864	32.4384	54.2382	71.1413	49.1121	44.0005	58.0102	54.9508	41.2588	61.1292	79.9883	54.9272	62.6765	55.1672	93.1751	69.1371	54.4309	52.8631	54.2153	15.337	3.0674		95.7751	161.402	59.009	100.104	32.0887	102.998	156.001	90.1444	137.269	103.288	81.9276	104.718	86.0184	82.0407	50.914	50.4251	39.9012	58.1528
			38.1401	71.5195	32.8525	41.733	36.0756	59.709	36.5362	41.6612	31.8928	53.0723	70.9941	48.105	43.0647	55.8896	56.6124	41.5062	58.9983	79.7552	52.8762	59.9347	52.7749	90.7201	64.7208	53.6358	52.4952	53.011	14.7677	2.95354		100.193	165.152	61.2934	103.882	32.6859	108.742	159.072	93.2628	140.914	106.397	84.6071	106.026	88.2906	84.9645	50.8245	51.6665	39.7542	58.7352
			37.2154	69.0339	31.586	40.8716	35.2562	58.3461	36.8221	41.4695	31.3704	52.762	70.2747	46.5766	41.9319	54.3791	54.3744	41.5835	57.6548	78.342	51.9539	57.9046	51.5599	86.874	61.4044	52.2591	50.3039	51.6844	14.1243	2.82487		103.851	166.608	63.2535	109.463	33.1659	112.33	162.152	97.3039	144.927	109.887	87.8248	107.121	91.0608	87.2512	49.7009	52.1847	39.8481	60.7887
		4	36.5424	64.2708	31.1404	40.5401	34.4044	55.4853	35.8472	41.1701	30.714	50.7734	68.3453	44.359	40.8176	52.215	53.6792	41.3593	55.5833	77.6499	50.7646	55.8161	49.94	85.1718	59.4247	52.1815	48.8004	50.2798	13.6322	2.72644		107.422	169.235	65.3472	112.513	33.5367	115.841	164.649	100.413	148.72	111.433	90.3138	108.001	93.2925	89.2914	50.8078	52.7805	40.1911	60.8347
			35.4539	63.2117	30.6889	39.6137	33.3046	53.2936	35.989	40.6012	30.4231	49.3677	65.0098	43.0957	37.9671	52.7378	52.433	41.8542	53.4993	76.0035	49.7816	54.8827	47.5776	80.9329	57.3266	50.8435	48.4965	48.9756	12.9547	2.59094		109.844	170.534	66.6158	115.355	33.8738	119.756	165.598	103.355	152.775	114.004	93.0741	109.502	95.1071	91.0615	50.3158	53.2367	39.6481	61.8155
			34.5643	60.1812	29.9619	38.6703	32.1444	51.6177	36.0072	40.4994	29.2823	48.4227	63.4729	42.1945	37.3823	53.0864	51.9074	42.5191	52.5152	74.7068	47.9976	53.0277	45.3727	78.4615	55.1438	50.0679	48.3045	47.9005	12.5205	2.50411		112.383	171.373	68.8382	119.977	34.0102	122.656		107.076	157.665	116.484	95.4234	110.308	96.8408	92.3678	51.4786	53.8325	40.4891	61.4834
		4.5	34.2307	57.4017	29.141	38.2123	32.0215	48.9533	35.8984	40.3916	28.8839	47.4261	60.9876	41.7881	35.6461	50.3704	51.7718	42.465	51.3904	71.3921	46.966	51.7443	44.6903	77.2177	53.9932	49.0789	47.6807	46.7897	11.9113	2.38226		115.289		70.0258	123.455	34.3297	125.463		110.23	160.587	118.193	97.4589	110.595	98.0329	94.0997	51.8196	54.1367	40.0155	62.7912
			33.9088	54.0162	28.197	37.8534	31.6829	47.2773	35.3448	39.2059	28.7169	45.79	60.6769	40.2862	35.1413	49.1649	49.8983	41.7305	50.4468	69.5345	45.7524	51.2659	42.9654	74.7791	50.6599	49.1953	46.4971	45.5995	11.4296	2.28593		118.282		70.8413	126.979		128.215		113.343	164.098	120.753	100.1	111.698	99.3775	95.7142	52.2556	55.2476	39.8685	62.8167
			32.0126	52.8591	28.8596	37.344	30.7988	45.5645	35.3629	38.7388	28.1482	44.3139	60.9385	39.6855	33.7007	49.9637	48.3469	41.7073	48.7721	67.6623	44.733	50.3559	41.0679	73.4697	49.78	47.7797	46.5131	44.7391	11.2517	2.25035		120.554		71.8047	129.07		131.016		115.514	167.59	123.294	101.458	112.143	100.928	96.8091	52.6301	56.0079	40.6728	62.7452
		5	32.1707	51.0347	26.8777	36.5373	29.7227	43.956	35.316	39.8407	27.6605	43.7027	58.3878	37.9716	32.6294	49.1794	48.1519	41.5217	48.2722	66.4384	43.2767	49.2008	40.3855	72.4223	48.0711	49.331	46.4171	43.939	11.0787	2.21574		122.125		72.7633	130.329		133.097		117.974	168.65	124.742	87.7358	112.659	102.543	97.9276	53.4463	55.859	41.4241	63.0415
			31.1114	47.5021	27.0009	35.3546	29.8197	42.9308	34.9458	39.5772	27.2488	41.9444	56.7691	37.627	31.1765	47.5817	48.8471	42.4959	46.8912	63.8013	44.0049	47.9991	38.4131	73.0606	44.7377	47.2174	45.3135	42.9349	10.8278	2.16557		124.944		72.9016	132.709		135.292		120.137	172.356	126.748	91.5467		103.405	99.2896	53.3959	56.5821	42.9143	63.7464
			30.7836	46.0328	26.0686	34.9581	28.9787	41.8012	35.2253	39.5233	26.9016	41.2533	55.1341	37.7153	30.6778	48.0755	48.2197	41.1351	46.2694	61.4992	42.0388	46.879	36.2907	69.9509	43.9594	47.5858	45.1376	42.0838	10.3518	2.07035		126.105			133.426		137.307		122.767		128.855	93.7316		105.422	100.467	54.1841	57.5441	43.8615	64.1806
		5.5	29.5371	44.9369	25.8106	34.7052	27.6999	40.9847	35.0727	38.3376	26.3974	40.0122	54.709	36.0544	31.1827	46.8845	47.4059	41.7537	45.8008	60.1442	41.6869	46.3306	35.6157	69.509	41.1675	47.5858	45.9053	41.4092	10.326	2.0652					135.586		139.092		124.969		130.751	95.0288		105.755	101.133	54.5922	57.9444	44.0044	64.1295
			29.4551	43.9513	25.5468	34.5479	27.4368	39.1246	34.997	38.0502	26.2651	38.7805	53.3519	35.3211	30.1114	46.5069	46.5751	40.6402	43.6574	57.8422	40.6189	46.3773	34.2733	68.2979	41.7766	47.4889	44.1619	40.6063	10.0013	2.00026					137.909				126.835		132.321			106.418		54.6928	58.6923	45.0864	63.6749
			30.4559	41.9738	25.4412	33.8677	27.5856	38.1853	34.7271	37.8526	26.2139	37.9766	51.7495	34.8794	29.3542	45.9114	45.5748	41.1428	42.492	56.8442	40.1578	45.7006	32.9459	68.4452	39.3063	48.6523	45.1536	40.1036	9.90883	1.98177					138.486				128.578							55.4587	58.6333	46.0621	65.0337
		6	29.2445	40.0086	25.6347	33.3892	27.191	36.7426	34.6685	38.3496	25.918	37.7697	51.1282	36.3636	28.837	45.8533	46.7531	41.05	43.0732	55.5912	40.3883	44.4289	32.5409	69.0835	38.8156	47.5276	43.874	39.769	9.92266	1.98453					138.683				129.905							55.6264	58.4844	45.6784	64.4156
			28.4661	38.9311	25.5468	33.0473	26.4729	36.0673	34.3442	37.8226	25.4071	36.8483	50.2126	35.2416	28.0859	44.4299	45.8884	41.3129	45.6977	53.7845	37.7913	44.5222	31.2209	67.8887	38.1049	47.2368	45.4575	39.1932	9.88793	1.97759					137.1				131.58							56.3251	59.3626	45.8376	65.3709
			27.8984	36.7087	24.8021	33.126	25.9532	35.0175	34.3282	36.6908	25.1046	36.0914	48.3486	33.9694	27.341	43.3406	45.6341	40.5629	48.6877	51.8977	39.6117	44.1839	30.231	65.7119	37.4112	47.3531	45.4894	38.6198	9.75099	1.9502																55.727	59.195	47.1767	65.4781
		6.5	28.0857	33.5068	24.4327	33.0952	25.923	33.4766	34.2311	37.092	24.8665	35.8375	48.0543	34.0578	26.0358	43.3987	42.2855	40.4083	50.1437	50.6884	37.318	42.9238	29.3835	66.1375	36.3283	47.3337	45.6654	38.0284	9.88684	1.97737																56.3866	59.2105	47.287	65.1206
			27.9277	33.0048	24.163	32.6713	25.5326	32.4575	34.0071	36.9962	24.3722	34.7468	47.9725	34.0754	25.6541	43.9506	42.3194	40.6402	49.9688	49.6103	38.0947	43.5422	28.7086	65.8592	36.6836	47.2174	45.3135	37.8196	9.96784	1.99357																55.5369	59.406	47.4544	65.4832
			26.8099	32.6864	24.2392	32.6816	24.8275	31.4384	33.7554	36.3674	24.0366	34.0605	45.7162	33.3863	25.1124	41.8736	42.862	40.3696	48.7752	48.1023	36.5413	42.7371	28.3411	66.3993	36.599	48.3615	46.1292	37.2884	10.0319	2.00637																55.8779	59.1516	48.0096	65.4219
		7	27.2312	31.5477	23.4828	32.6577	24.7498	30.7263	33.8471	36.8465	23.7258	33.139	45.896	32.3085	24.3982	41.8155	41.9549	40.4624	47.6067	46.7327	36.517	43.4488	27.8011	65.2864	36.3113	47.9155	46.5931	36.9201	9.96283	1.99257																55.3133	58.9095	47.8463	65.7642
			27.0088	31.3701	23.6001	32.562	24.586	30.2413	33.8845	36.5052	23.491	32.1235	45.7162	33.0241	23.918	42.077	42.0566	39.5655	45.8008	46.9076	35.4733	42.0138	27.3061	65.2537	34.6362	48.8656	47.1849	36.6069	10.0192	2.00383																55.9729	58.7699	48.2424	65.473
			26.8567	30.3784	22.7323	31.9091	24.5515	29.3081	33.8866	36.3315	23.2265	31.771	43.7704	31.6989	24.035	40.6245	42.9552	39.9057	44.8978	45.0135	34.2354	42.3171	27.1636	65.5155	35.0761	48.0318	46.4651	36.1063	9.96669	1.99334																55.5761	58.4626	48.124	65.4015
		7.5	26.8742	30.2314	23.3069	31.8134	24.3983	28.9029	34.0807	35.3434	23.2447	30.6145	42.7077	31.9375	22.9391	40.5084	41.8532	39.9366	43.2544	43.6876	34.733	42.1421	26.6387	64.0917	35.3638	48.4972	46.721	35.7529	9.73819	1.94764																56.5934	58.3261	47.6748	65.0337
			26.3124	30.6171	23.0196	32.4731	24.1611	28.5653	34.3741	35.4812	22.9768	29.9704	42.7894	31.5222	22.7975	40.276	41.904	39.0706	42.7889	42.8426	34.4175	42.5505	26.5112	63.4697	35.9222	50.3006	47.3768	35.6996	9.84403	1.96881																55.8891	57.9196	48.1689	64.7323
			26.1954	29.3315	23.1252	32.3534	24.256	28.3566	34.165	34.9422	22.9603	28.8374	41.8084	32.6442	22.5943	40.7843	41.7684	40.0835	41.8609	42.981	34.8908	41.6171	25.7912	63.6825	35.6176	50.669	48.1606	35.5791	9.96777	1.99355																55.8611	58.3664	48.3975	63.8384
		8	26.7045	28.6947	23.0665	32.186	24.1202	28.1356	34.2205	35.3434	23.1405	28.2403	42.2989	31.3985	21.5662	39.9129	42.7772	39.4495	40.8017	41.2472	33.932	42.3171	26.4662	63.6825	35.313	50.8241	48.2566	35.3638	10.0175	2.00349																	57.8637	48.6343	63.6545
			25.4404	29.3253	23.3069	32.2851	23.8441	27.405	34.3175	34.9183	22.8132	27.8407	40.7456	30.5062	21.4985	40.3922	41.7599	40.0758	39.8613	41.0213	33.2888	40.8704	25.9937	63.2897	35.2792	50.9405	48.0966	35.0046	9.98018	1.99604																	57.1841	48.4424	63.8333
			25.5223	28.3335	22.9551	32.6611	23.5552	27.0367	34.4498	34.1398	22.6346	27.5633	40.533	31.3367	20.9875	40.0581	42.1753	40.2227	39.7519	40.3147	32.7913	41.7454	25.7987	64.1899	36.0068	51.3283	48.6404	34.9893	10.2567	2.05134																			63.9354
																																																	63.2509
[truncated: 30 more columns]

[truncated: 9 more sheets: Fig. S1D, Fig. S1E, Fig. S1H, Fig. S2B, Fig. S2C, Fig. S2D, Fig. S4A, Fig. S4B, Fig. S5A]
